# Supplementary material for: Defining the therapeutic selective dependencies for distinct subtypes of PI3K pathway-altered prostate cancers
Source: Nat Commun. 2021 Aug 20;12:5053. doi: 10.1038/s41467-021-25341-9 (PMC8379232; doi:10.1038/s41467-021-25341-9)
Supplement: Supplementary file 4 — Mao_Supplementary Data 1 [file 41467_2021_25341_MOESM4_ESM.xlsx]

## Sheet: Sheet1
SGEP-shRenilla:	TGCTGTTGACAGTGAGCGCAGGAATTATAATGCTTATCTATAGTGAAGCCACAGATG TATAGATAAGCATTATAATTCCTATGCCTACTGCCTCGGA
SGEP-shIGF1R-1:	TGCTGTTGACAGTGAGCGACGGCTGGAAACTCTTCTACAATAGTGAAGCCACAGATGTATTGTAGAAGAGTTTCCAGCCGCTGCCTACTGCCTCGGA
SGEP-shIGF1R-2:	TGCTGTTGACAGTGAGCGCCAGCTTCACCGTTTACTACAATAGTGAAGCCACAGATGTATTGTAGTAAACGGTGAAGCTGATGCCTACTGCCTCGGA
SGEP-shIGF1R-3:	TGCTGTTGACAGTGAGCGAAAGCGGAGAGATGTCATGCAATAGTGAAGCCACAGATGTATTGCATGACATCTCTCCGCTTCTGCCTACTGCCTCGGA
LEPC-shINSR-1:	TGCTGTTGACAGTGAGCGCGCAGATACTCTTGATGTTCAATAGTGAAGCCACAGATGTATTGAACATCAAGAGTATCTGCATGCCTACTGCCTCGGA
LEPC-shINSR-2:	TGCTGTTGACAGTGAGCGATCGAACGATGTTGGACTCATATAGTGAAGCCACAGATGTATATGAGTCCAACATCGTTCGACTGCCTACTGCCTCGGA
LEPC-shINSR-3:	TGCTGTTGACAGTGAGCGCCCAGTACGTCATTCACAACAATAGTGAAGCCACAGATGTATTGTTGTGAATGACGTACTGGTTGCCTACTGCCTCGGA
sgPTEN-F:	CACCGAAACAAAAGGAGATATCAAG
sgPTEN-R:	AAACCTTGATATCTCCTTTTGTTTC
