# Supplementary material for: Defining the therapeutic selective dependencies for distinct subtypes of PI3K pathway-altered prostate cancers
Source: Nat Commun. 2021 Aug 20;12:5053. doi: 10.1038/s41467-021-25341-9 (PMC8379232; doi:10.1038/s41467-021-25341-9)
Supplement: Supplementary file 5 — Mao_Supplementary Data 2 [file 41467_2021_25341_MOESM5_ESM.csv]

HUGO	MSKPCa1	MSKPCa2	MSKPCa3	MSKPCa8	MSKPCa11	MSKPCa12	MSKPCa15	MSKPCa16
AATK	1.8	1.47	0.16	2.2	4.12	0.5	1.49	0.03
ALK	0.01	0.01	0.07	0	0	0.1	0.1	0.06
AXL	0.12	0	191.38	0.33	0.41	0.14	2.61	0
CSF1R	0.03	0.11	0	0.17	0.08	0.11	0.18	0.09
DDR1	70.92	72.79	268.32	100.04	70.41	112.03	209.51	18.81
DDR2	0.14	0.3	0.28	0.17	0.64	0.26	0.27	0.07
EGFR	3.75	6.58	53.6	26.09	23.68	110.37	99.99	0.89
EPHA1	5.2	10.51	37.06	57.21	26.24	18.04	30.73	9.19
EPHA10	1.39	3.32	1.67	0.61	8.2	0.49	2.26	0.14
EPHA2	32.16	2.71	288.9	79.5	52.91	73.6	47.31	8.4
EPHA3	1.7	0.17	30.34	0.02	2.47	1.86	17.78	0.09
EPHA4	45.13	5.13	2.51	2.06	2.51	2.88	12.4	18.55
EPHA5	0.08	0	1.27	0	0.02	0	0.04	0.01
EPHA6	10.49	2.66	0	0.25	0.39	0.17	0.66	0.28
EPHA7	33.78	0.93	0.29	5.99	1.78	0	0.66	9.05
EPHA8	0.16	0.4	0.1	0.13	0.67	0.02	0.98	0.02
EPHB1	0.09	0.33	3.71	0.15	0.18	0.23	4.45	0.08
EPHB2	8.73	1.05	10.03	18.91	8.53	25.87	16.36	46.1
EPHB3	70.28	4.18	91.75	44.26	16.76	31.85	8.23	12.61
EPHB4	63.87	67.79	71.04	179.08	92.86	81.07	56.92	26.41
EPHB6	0.01	0.23	20	11.84	0.26	3.2	5.35	0.03
ERBB2	19.04	91.93	147.6	120.76	85.75	41.21	40.75	15.86
ERBB3	36.38	114.03	12.18	57.11	58.03	42.67	10.21	40.22
ERBB4	3.85	2.36	0.8	0.16	1.87	0.1	0.31	2.38
FGFR1	373.68	4.81	26.82	39.94	35.05	19.13	90.76	309.58
FGFR2	3.55	0	0.32	12.32	6.19	16.28	21.04	0.08
FGFR3	32.24	0.9	2.95	40.11	2.87	38.42	33.3	3.48
FGFR4	13.94	19.1	2.88	8.41	24.66	16.89	13.01	5.6
FLT1	0.42	0.03	0	0	0.01	0	1.02	0
FLT3	0.34	0.71	0	0	0.14	0	0	0
FLT4	20.81	1.43	0.46	5.41	5.34	0.22	4.62	67.03
IGF1R	4.28	5.65	7.56	2.34	6.85	18.83	103.48	23.09
INSR	3.86	6.47	4.93	8.68	8.41	9.97	3.23	5.62
INSRR	0.01	0	0	0.01	0	0	11.7	0
KDR	3.78	0.16	2.08	0.16	1.62	0.02	0.25	0
KIT	6.84	0.75	7.05	20.17	0.84	0.01	0	0.11
LMTK2	9.64	5.44	12.57	19.5	15.64	12.85	12	10.57
LMTK3	1.53	1.03	0.68	5.04	5.13	3.11	1.17	0.03
LTK	0.59	0	0.02	0.21	0.21	0.32	0.44	0.01
MERTK	10.7	6.37	2.77	1.62	6.32	8.33	9.7	6.85
MET	11.42	0.83	67.03	32.95	29.04	46.34	14.8	6.62
MST1R	0	0.93	44.17	19.62	19.87	24.1	6.34	0.27
MUSK	0	0	0.02	0.23	0.29	0.22	0	0.03
NTRK1	0.05	0	0.03	0.03	0.08	0.09	0.14	0
NTRK2	1.38	0	0.29	0	2.21	2.75	1.75	0.72
NTRK3	0.53	0.01	0.45	0	0	0	0	0
PDGFRA	1.43	0	0.06	0.23	0.2	0.02	11.86	0.3
PDGFRB	0.15	0.49	0	0	0.23	0.03	0.04	0.11
PTK7	191.01	2.22	105.25	54.84	77.8	122	74.55	84.97
RET	0.37	0.14	4.04	17.52	0.45	0.51	0.81	0.03
ROR1	6.24	0.79	8.46	9.09	6.77	1.47	0.82	5.47
ROR2	7.92	0.02	3.64	14.04	8.28	8.53	39.37	0.33
ROS1	0	0.03	10.62	0.21	1.9	0.27	0.45	0
RYK	125.44	29.51	73.05	51.81	105.15	113.42	100.76	179.61
STYK1	8.32	25.75	7.51	22.3	10.41	13.39	1.68	0.92
TEK	0.02	0	0	0.02	0.01	0	0	0
TIE1	0	0	0	0	0.12	0.17	0	0.09
TYRO3	8.43	9.23	13.3	5.98	16.39	9.23	6.24	1.05
