# Supplementary material for: Defining the therapeutic selective dependencies for distinct subtypes of PI3K pathway-altered prostate cancers
Source: Nat Commun. 2021 Aug 20;12:5053. doi: 10.1038/s41467-021-25341-9 (PMC8379232; doi:10.1038/s41467-021-25341-9)
Supplement: Supplementary file 6 — Mao_Supplementary Data 3 [file 41467_2021_25341_MOESM6_ESM.csv]

	HUGO	MSKPCa1	MSKPCa2	MSKPCa3	MSKPCa4	MSKPCa5	MSKPCa6	MSKPCa7	MSKPCa8	MSKPCa9	MSKPCa10	MSKPCa11	MSKPCa12	MSKPCa13	MSKPCa14	MSKPCa15	MSKPCa16	MSKPCa17	BM110	BM111	ST262	ST269
ENSG00000000003	TSPAN6	160.13	70.62	55.56	16.01	25.54	52.87	149.56	105.26	19.45	21.25	48.33	24.77	69.94	40.83	36.57	26.47	25.08	79.68	31.32	15.88	68.01
ENSG00000000005	TNMD	0.05	0	0	3.75	0	0	0.51	0	0	0	0	0	0	0	0	0	0.02	0.47	0	0	0
ENSG00000000419	DPM1	105	119.03	72.01	102	98.97	92.08	71.31	106.9	54.55	91.1	67.33	96.62	55.71	57.03	183.44	81.68	48.51	80.67	40.97	20.81	84.04
ENSG00000000457	SCYL3	7.64	7.36	6.05	6	11.64	12.45	6.13	10.66	10.64	8.91	14.91	10.33	15.18	9.09	7.08	9.83	18.3	8.31	7.48	6.17	8.71
ENSG00000000460	C1orf112	27.05	5.5	17.88	18.36	10.5	8.95	4.33	13	6.4	18.24	18.28	7	7.69	14.08	27.2	10.6	6.6	17.53	8.58	4.31	9.46
ENSG00000000938	FGR	0	0	0	0.16	0	0.2	0	0	0	0	0.07	0.08	0.02	0.1	4.98	0	0.01	0	0	0	0.06
ENSG00000000971	CFH	0.17	6.86	60.02	0.04	0.01	93.38	2.32	0.11	0	0.01	4.08	28.83	0.27	4.46	31	1.47	0.02	0	0.2	0	2.84
ENSG00000001036	FUCA2	31.94	56.94	168.46	26.04	94.64	40.3	90.38	380.2	33.68	53.67	87.52	54.85	48.81	70.63	41.28	42.37	59.38	128.26	87.56	61.13	80.95
ENSG00000001084	GCLC	60.33	72.82	64.68	31.28	76.56	76.69	32.08	58.76	53.78	132.66	47.81	80.69	46.79	25.27	35.55	102.91	43.01	57.74	16.65	14.44	45.01
ENSG00000001167	NFYA	68.52	23.81	27.31	55.45	22.48	22.38	21.46	17.69	14.6	37.75	44.65	17.67	26.32	15.49	30.13	28.43	17.02	21.25	23.77	10.13	24.06
ENSG00000001460	STPG1	11.82	2.84	6.95	11.81	23.38	6.67	11.02	8.68	6.32	6.03	13.43	10.06	5.22	14.51	4.99	6.06	5.9	7.26	3.81	3.17	6.84
ENSG00000001461	NIPAL3	14.75	21.23	19.06	20.15	34.56	32.94	43.52	13.32	26.09	9.41	40.3	33.51	18.59	32.42	13.02	8.04	29.46	15.38	20.25	6.55	30.51
ENSG00000001497	LAS1L	74.09	97.88	30.4	55.11	39.25	28.28	22.05	54.02	16.62	40.93	31.78	27.45	21.67	31.65	53.23	34.5	37.56	26.95	17.93	9.71	17.72
ENSG00000001561	ENPP4	13.88	4.47	7.45	12.39	30.89	16.44	9.99	11.54	27.23	23.14	13.86	5.57	18.83	16.2	3.89	7.45	3.93	9.72	7.28	4.62	13.67
ENSG00000001617	SEMA3F	13.56	9.54	32.95	118.49	17.08	35.24	95.61	85.82	86.8	4.38	23.94	115.65	16.53	16.73	27.67	79.91	0.77	23.94	10.92	9.64	55.36
ENSG00000001626	CFTR	0.25	0.11	0	0.21	0.18	0.45	0.34	1.5	0.05	0.02	0.1	0.03	0.11	0.1	0.17	0.2	0.02	12.55	0.06	0.3	0.34
ENSG00000001629	ANKIB1	26.73	12.21	20.96	24.31	33.14	35.48	22.23	48.91	26.36	24.06	21.6	24.31	13.65	35.25	29.59	40.13	18.33	44.48	9.37	10.15	25.25
ENSG00000001630	CYP51A1	69.44	101.79	448.98	163.92	217.47	131.49	78.81	224	67.49	211.94	133.81	120.97	84.3	120.81	68.57	148.66	75.8	322.56	47.98	61.51	87
ENSG00000001631	KRIT1	34.61	24.25	17.05	35.58	27.74	45.44	23.78	42.66	22.44	31.05	27.28	22.59	26.92	34.06	31.79	54.47	19.12	54.22	17.25	12.92	25.01
ENSG00000002016	RAD52	20.68	7.64	6.77	15.23	5	11.41	7.77	13.07	7.99	4.96	20.85	14.31	7.66	6.91	13.43	16.39	5.24	3.57	5.06	9.15	8.06
ENSG00000002079	MYH16	0	0	2.64	1.85	0.02	0.01	0	0	0.42	0	0.11	0.06	0.18	0	0.22	0	0.12	0.02	0	0	0.02
ENSG00000002330	BAD	106.97	123.91	70.57	103.72	162.64	33.45	61.68	78.89	24.66	94.69	47.67	24.7	77.04	83.24	29.18	28.27	98.13	13.97	15.54	17.33	23.88
ENSG00000002549	LAP3	50.06	65	47.11	62.41	66	32.4	37.66	22.47	17.47	25.06	30.3	19.98	17.68	71.71	36.84	114.8	45.05	103.08	19.23	9.79	48.71
ENSG00000002586	CD99	126.94	100.28	241.11	116.25	148.51	28.21	123.9	136.74	39.82	245.03	82.22	56.6	84.37	30.87	47.31	199.82	15.89	67.76	97.76	99.24	167.1
ENSG00000002587	HS3ST1	3.73	1.97	4.12	6.72	3.76	9.25	0.35	2.5	3.04	1.23	3	2.18	4.4	10.79	1.71	2.03	0.51	2.37	0.48	0.32	1.1
ENSG00000002726	AOC1	0.92	0	0	0	0.13	3.94	0.06	0.19	0.02	5.5	0.01	0.05	0.11	103.66	0.09	0.1	18.6	31.26	2.4	0	1.84
ENSG00000002745	WNT16	0.23	0	0	0.02	0	0.06	0.05	0.06	0.01	0.03	0.05	0.22	0.16	0.13	0.12	0.96	0.05	0.07	0.11	0.01	0.01
ENSG00000002746	HECW1	0.26	0	0	0	0	0.04	0.01	0	0	0	0	0.22	0	0.01	0.16	0.04	0	0	0.11	0	0.01
ENSG00000002822	MAD1L1	18.35	12.09	9.22	34.17	13.11	32.06	18.41	12.77	17.6	22.04	15.22	20.32	9.6	23.19	21.03	30.01	3.91	20.08	6.88	2.05	7.26
ENSG00000002834	LASP1	237.54	14.85	65.06	49.15	151.35	48.52	37.13	145.6	306.09	97.3	69.28	104.31	88.95	91.54	196.18	441.96	62.69	115.23	59.83	24.7	82.15
ENSG00000002919	SNX11	28.29	8.18	16.89	22.98	28.43	16.66	18.6	15.86	8.83	26.01	17.6	11.82	15.09	18.98	20.8	5.12	15.11	10.93	7.63	4.15	14.63
ENSG00000002933	TMEM176A	1.4	0	0	2.72	0.23	0.02	0	0.17	0.18	8.76	0.17	0	0.24	320.5	0.09	3.76	0.5	3.93	0.19	0	0.07
ENSG00000003056	M6PR	92.41	44.73	173.58	88.85	73.72	121.37	53.4	119.88	59.1	46.31	133.2	134.56	51.02	54.23	124.23	168.36	80.16	100.64	68.9	51.91	111.89
ENSG00000003096	KLHL13	5.91	2.15	3.16	11.89	4.25	4.6	0.42	6.8	1.1	14.16	2.03	14.43	2.13	0.86	10.01	0.04	13.84	15.16	0.91	0	0.22
ENSG00000003137	CYP26B1	1.53	0.15	2.58	43.45	10	0.07	1.05	2.43	2.27	0.23	1.76	6.84	2.66	0.12	8.56	0.11	3.51	1.44	1.35	0.06	0.15
ENSG00000003147	ICA1	25.84	45.42	31.49	14.68	29.36	45.07	85.39	56.39	35.17	52.79	38.35	23.79	47.38	36.35	15.32	28.67	15.33	59.34	32.41	10	37.61
ENSG00000003249	DBNDD1	19.66	25.52	8.46	22.94	34.13	2.46	16.67	73.2	5.06	25.28	24.4	9.09	5.42	41.82	4.66	30.37	7.88	24.79	4.42	16.84	8.38
ENSG00000003393	ALS2	30.53	7.76	11.38	23.63	15.48	9.77	10.08	11.82	11.7	18.48	17.5	10.68	12.25	15.93	14.52	18.41	8.06	6.81	12.56	4.9	10.67
ENSG00000003400	CASP10	0.09	4.87	1.55	0.19	26.66	6.4	1.49	3.99	21.02	0.1	18.02	11.22	5.76	10.6	3.5	0.01	12.92	4.38	9.84	1.09	4.44
ENSG00000003402	CFLAR	31.92	62.78	20.98	20.14	54.07	29.17	21.37	17.19	58.72	30.59	79.4	21.2	38.12	97.07	23.21	16.52	34.41	17.08	37.95	8.66	31.35
ENSG00000003436	TFPI	0.41	2.31	129.19	0.15	343.39	7.62	2.19	72.85	0.29	43.43	46.95	29.7	0.79	0	0.45	2.26	5.35	2.17	2.6	46.34	164.84
ENSG00000003509	NDUFAF7	19.09	7.04	5.39	14.67	7.36	7.79	6.14	21.26	14.6	28.14	13.77	14.76	11.59	20.7	31.87	17.8	18.46	14.52	6.88	4.85	11.48
ENSG00000003756	RBM5	68.66	76.62	34.24	116.02	75.92	60.47	72.63	37.19	109.87	70.92	83.08	58.38	46.25	181.02	84.4	131.66	24.36	89.79	42.42	51.72	92.21
ENSG00000003987	MTMR7	0.36	0.07	0.06	0.78	0.17	0.22	0.19	0.24	0.25	10.04	6.07	0.07	0.22	5.32	0.48	0.48	0.22	0.27	0.36	0.43	0.46
ENSG00000003989	SLC7A2	2.26	7.1	12.88	0.72	8.15	1.78	1.76	33.93	0.68	44.28	19.53	0.56	17.39	1.15	22.49	1.74	15.84	4.25	3.39	0.24	4.11
ENSG00000004059	ARF5	297.78	306.22	77.85	409.76	390.17	130.28	295.91	333.2	121.4	404.78	224.47	174.96	150.47	179.21	129.73	292.74	211.61	262.12	123.29	97.25	116.08
ENSG00000004139	SARM1	0.84	6.75	2.18	41.4	10.13	1.64	5.89	5.48	5.17	38.89	9.51	1.3	23.72	19.38	6.08	0.88	5.35	4.17	2.91	2.6	5.53
ENSG00000004142	POLDIP2	114.88	68.34	93.7	110.52	87.24	39.95	62.39	101.87	45.44	109.19	80.09	44.8	74.34	78.36	154.66	56.14	88.14	81.97	34.92	41.26	56.15
ENSG00000004399	PLXND1	24.41	2.72	6.84	90.84	22.32	28.39	2.2	26.39	9.57	40.25	45.34	44.4	13.67	64.88	37.04	309.94	11.33	3.83	11.35	27.47	21.67
ENSG00000004455	AK2	139.34	221.1	147.63	195.56	161.12	223.67	73.32	186.28	194.23	263.15	170.64	282.08	120.79	161.29	227.94	217.55	270.7	189.46	113.28	37.2	136.56
ENSG00000004468	CD38	0.11	0	0	0.07	0.12	0.3	0.11	2.77	0	0.01	0.18	0.39	0.02	0.6	0.11	0.03	0.09	0	4.37	0.1	0.08
ENSG00000004478	FKBP4	215.03	404	114.82	234.25	64.26	138.18	194.73	185.43	168.09	109.71	200.11	250.89	52.77	41.98	193.36	360.51	59.33	145.52	62.43	82.46	87.73
ENSG00000004487	KDM1A	130	57.48	50.75	179.21	54.35	45.03	62.71	84.73	40.17	94.89	116.59	60.83	46.62	79.44	86.07	161.08	89.58	75.65	58.13	16.9	52.39
ENSG00000004534	RBM6	72.79	58.78	34.08	74.72	54.93	42.92	69.35	35.45	95.49	74.3	72.99	56.86	67.41	69.13	52.38	106.12	24.36	48.43	88.34	72.14	86.5
ENSG00000004660	CAMKK1	1.3	9.87	1.79	9.98	0.88	1.53	1.73	2.69	1.62	19.33	3.52	2.58	0.66	2.93	6.01	1.76	7.04	2.01	0.64	1.87	1.66
ENSG00000004700	RECQL	40.85	11.25	28.99	70.47	13.81	38.59	14.32	27.92	8.91	52.23	32.46	35.17	8.92	19.93	35.16	14.1	10.71	25.33	34.78	4.45	29.48
ENSG00000004766	CCDC132	10.91	12.42	11.55	15.5	26.98	20.84	17.44	27.81	12.03	19.7	12.28	5.86	18.49	19.41	13.34	10.03	9.6	33.58	4.51	4.5	16.75
ENSG00000004776	HSPB6	0.6	0.18	0.18	1.4	0.12	0.41	2.19	1.05	0.67	0.24	2.5	0.45	0.48	1.09	0.33	0.86	0.1	0.42	7.35	0.1	0.21
ENSG00000004777	ARHGAP33	68.43	15.44	1.76	88.28	17.68	4.78	3.1	7.01	12.39	20.71	11.91	3.34	21.76	82.85	7.37	14.87	5.74	4.64	6.38	4.05	6.76
ENSG00000004779	NDUFAB1	166.86	362.51	138.17	115.19	138.32	183.84	124.46	233.72	40.23	147.15	175.66	187.75	90.33	110.11	130.98	52.66	165.98	156.08	84.86	38.19	79.05
ENSG00000004799	PDK4	0.06	0.71	0.9	0.05	8.84	2.1	3.81	3.78	6.67	16.58	12.64	1.23	6.07	3.2	0.23	0.37	0.08	6.86	0.31	2.15	3.59
ENSG00000004809	SLC22A16	0	0.04	0	0.19	0.06	0	0	0.09	0.02	0.33	0.26	0	0.68	0	0	0.03	0	0	0.76	0.44	0
ENSG00000004838	ZMYND10	6.57	1.76	0.96	27.53	152.67	0.73	40.4	4.7	12.06	4.58	3.26	1.14	1.27	27.22	2.13	0.52	5.75	0.49	0.61	0.51	1.74
ENSG00000004846	ABCB5	0	0	0	0	0	0	0.01	0.11	0.01	0	0.18	0.13	0.06	0	0	0.03	0	0	0.03	0	0.01
ENSG00000004848	ARX	0.05	0.23	0.2	0.18	2.29	0.43	0	0.93	0.14	0	0.69	0	0.14	0.17	0.07	0	13.47	0	0.2	0.95	1.46
ENSG00000004864	SLC25A13	27.57	15.07	29.78	33.2	38.59	22.56	32.61	44.53	5.12	42.32	17.03	17.35	23.31	37.76	39.55	33.61	26.96	92.45	14.09	7.3	16.13
ENSG00000004866	ST7	20.16	31.41	0	24.63	26.16	19.98	25.97	42.57	27.07	27.27	23.93	8.16	22.16	36.28	26.23	27.6	20.05	36.95	16.22	9.49	25.23
ENSG00000004897	CDC27	77.56	18.49	82.72	53.08	43.52	40.16	25.31	44.67	121.23	57.65	66.49	30.63	26.88	43.3	64.23	168.33	33.73	39.41	15.25	11.72	36.36
ENSG00000004939	SLC4A1	0	0	0	0.06	0	0.01	0.03	0.11	0.03	0	0.11	0.15	0.01	0	0.26	0	0	0	0.1	0.02	0
ENSG00000004948	CALCR	0	0	0	1.1	0	0	0	0	0	0.74	0	0.23	0	0	0	0	0	0.06	0	0	0
ENSG00000004961	HCCS	42.06	13.61	43.62	36.96	29.02	33.6	12.34	53.97	21.16	36.35	20.97	25.5	28.51	24.27	31.64	23.47	16.72	47.73	11.51	8.41	22.98
ENSG00000004975	DVL2	92.42	42.1	20.75	64.51	28.09	35.68	41.23	41.81	18.62	77.72	36.35	48.16	21.03	38.76	54.14	45.37	24.38	23.04	18.61	7.2	31.39
ENSG00000005001	PRSS22	1.42	0.88	38.87	0.05	85.76	124.23	10.56	75.08	122.74	1.28	131.45	234.18	45.02	44.94	9.7	0.28	22.25	17.3	3.95	17.58	52.23
ENSG00000005007	UPF1	94.79	50.28	41.86	69.69	71.74	70.3	48.62	50.96	26.12	69.82	50.43	31.59	36.72	55.04	81.53	62.09	31.23	31.82	18.33	9.02	23.56
ENSG00000005020	SKAP2	18.61	7.68	18.56	26.95	36.89	37.41	21	20.63	64.43	31.11	27.7	81.15	21.73	60.06	30.55	33.59	1.23	57.91	8.66	0.73	25.8
ENSG00000005022	SLC25A5	890.29	889.61	266.33	734.93	486.79	756.1	230.46	496.09	252.54	927.11	531.84	798.21	514.66	509.79	538.62	429.33	862.8	537.13	369.86	63.7	282.14
ENSG00000005059	CCDC109B	20.03	5.29	19.47	30.96	18.76	7.54	2.91	16.5	6.99	16.63	22.18	26.1	13.35	36.53	11.09	7.8	5.31	4	6.62	2.45	6.49
ENSG00000005073	HOXA11	0.06	28.31	7.77	2.41	12.59	6.3	30.59	2.84	10.82	25.89	21.2	3.74	6.37	0.04	3.18	0.05	0.2	1.19	14.99	20.37	8.65
ENSG00000005075	POLR2J	163.14	107.98	29.31	227.6	197.09	60.3	130.25	209.93	156.03	142.91	104.42	91.32	83.04	102.13	159.55	313.26	129.28	120.67	122.26	135.71	71.57
ENSG00000005100	DHX33	21.08	13.18	7.63	13.07	7.34	8.47	7.76	24.29	18.71	23.69	12.04	8.5	7.55	21.28	27.09	32.37	21.28	19.69	4.15	2.25	8.39
ENSG00000005102	MEOX1	0.06	0	0	0	0	0.03	0	0	0	0	0.03	0	0	0	0.23	0	0	0	0	0	0
ENSG00000005108	THSD7A	0.04	0.01	1.05	10.44	0.41	0	0.01	0.41	0.05	1.93	0.08	0.2	0.76	2.04	0.01	0.02	0	0.44	0.85	0.1	0.04
ENSG00000005156	LIG3	60.72	21.29	26.28	23.01	17.19	26.82	24.72	21.63	36.86	30.13	39.55	16.67	33.73	24.27	56.59	79.71	32.78	18.79	6.73	7.85	22.19
ENSG00000005175	RPAP3	34.64	26.16	33.2	46.57	33.25	43.4	21.75	36.66	64.97	48.76	41.06	20.41	27.89	19.12	43.12	94.22	13.58	28.51	26.78	9.13	28.14
ENSG00000005187	ACSM3	0.77	68.06	0.38	0.23	5.16	2.79	7.07	5.78	3.64	0.54	12.01	2.55	36.45	2.37	3.92	0.69	13.18	19.99	5.61	5.36	2.85
ENSG00000005189	AC004381.6	8.49	8.69	1.29	27.26	11.58	1.85	10.39	10.6	3.95	6.69	16.11	8.78	6.36	24.04	9.65	6.79	10.37	4.92	4.61	3.07	4.69
ENSG00000005194	CIAPIN1	114.28	55.34	70.23	28.94	48.95	52.73	35.8	39.85	10.89	53.04	39.39	57	28.59	47.59	43.91	46.04	56.08	54.38	20.64	13.62	45.74
ENSG00000005206	SPPL2B	156.37	58.01	16.12	105.73	84.43	61.08	75.71	32.79	26.36	79.72	60.59	24.51	119.88	240.25	23.53	21.92	86.38	12.38	22.14	9.14	24.83
ENSG00000005238	FAM214B	12.59	6.02	3.87	2.49	10.97	6.42	5.81	12.34	11.37	2.92	9.15	11.59	6.93	6.2	3.93	2.74	3.62	4.63	8.58	4.87	6.92
ENSG00000005243	COPZ2	0.82	0.1	0.35	2.34	0.09	5.63	1.37	8.45	0.16	1.85	1.9	11.59	1.52	4.48	0.23	0.41	0	0.78	3.2	1.48	2.4
ENSG00000005249	PRKAR2B	7.3	9.12	3.47	27.92	26.17	12.52	14.88	44.86	6.01	20.2	24.86	6.32	1.44	16.94	9.26	2.91	5.59	0.54	12.13	20.15	8.65
ENSG00000005302	MSL3	48.68	10.94	10.86	32.9	16.81	22.93	13.97	28.63	22.28	18.46	13.11	7.84	18.49	16.77	24.33	31.57	10.34	21.27	8.07	8.02	14.46
ENSG00000005339	CREBBP	24.28	10.47	15.23	16.08	15.34	17.53	9.17	33.44	23.49	10.64	36.71	15.63	15.92	23.49	21.83	27.14	13.6	24.97	4.65	4.29	12.1
ENSG00000005379	BZRAP1	147.05	1.27	0.14	25.13	21.59	0.49	4.66	1.76	0.77	4.79	3.93	0.01	15.32	12.14	2.03	5.66	0.14	3.91	0.93	1.31	5.25
ENSG00000005381	MPO	0.02	0	0	0	0	0	0.01	0	0	0.13	0.01	0	0.75	0	0.02	0.02	0.02	0.07	0.01	0	0.01
ENSG00000005421	PON1	0	0.02	0	0	0	0.12	0.13	9.2	0	0.05	0.17	0	0.11	0.03	0	0.16	10.6	4.05	0.08	0.14	0.48
ENSG00000005436	GCFC2	9.09	18.84	9.36	39.89	19.43	20.73	39.36	15.08	9.25	33.54	26.95	3.96	10.91	21.14	20.42	21.13	10.09	15.96	32.05	11.32	12
ENSG00000005448	WDR54	26.18	4.53	21.14	55.44	52.33	16.32	28.52	30.13	16.17	55.03	34.22	21.63	11.95	42.04	48.94	23.38	23.93	18.04	27.17	5.9	19.66
ENSG00000005469	CROT	8.97	18.85	7.26	5.92	27.32	52.99	46.34	30.78	4.31	6.5	7.61	19.06	16.69	17.7	8.04	4.3	6.6	20.8	10.46	5.44	19.2
ENSG00000005471	ABCB4	3.75	0.1	0	8.34	0.08	0.14	0.05	0.44	0.02	0.52	0.07	0.07	0.36	0.35	0	1.36	0.24	0.54	0.28	0.21	0.25
ENSG00000005483	KMT2E	24.27	33.18	3.36	35.57	27.47	18.51	19.69	23.48	19.78	33.73	33.25	16.79	23.99	24.77	27.66	28.28	14.62	39.05	12.05	12.07	20.09
ENSG00000005486	RHBDD2	108.49	44.52	80.65	134.45	129.36	92.56	99.75	137.59	36.81	82.12	56.86	71.28	48.26	85.05	37.37	89.1	63.81	85.14	45.38	66.23	81.53
ENSG00000005513	SOX8	3.79	3.94	0.14	2.13	0.59	1.58	0.18	0.11	0.02	0.04	1.16	0.34	0.88	1.65	0.55	0.3	0.56	0.56	0.94	0.35	1.75
ENSG00000005700	IBTK	25.24	5.08	27.68	13.3	26.59	17.51	13.09	30.18	28.85	21.44	14.81	18.05	18.03	12.04	21.75	21.09	11.53	22.97	16.71	7.98	25.95
ENSG00000005801	ZNF195	49.85	23.69	18.33	25.13	15.88	20.53	17.4	20.35	7.83	36.04	25.28	13.35	26.25	39.54	15.24	35.2	13.53	20.89	26.48	6.46	18.99
ENSG00000005810	MYCBP2	16.99	5.13	6.95	48.89	21.43	18.28	5.76	10.65	10.36	14.86	9.48	9.76	11.26	8.39	20	8.99	6.22	9.55	4.88	2.56	13.68
ENSG00000005812	FBXL3	46.47	6.49	14.22	48.96	25.83	23.48	13.95	9.81	52.41	14.73	16.82	12.57	16.64	12.94	26.42	26.25	3.68	13.68	7.58	5.47	22.89
ENSG00000005844	ITGAL	0.01	0.29	0	0.54	0.19	0.01	0.39	0.92	0.33	0.11	0.7	0.99	0	0.27	0.23	0.04	0	0.04	0.31	0.14	0
ENSG00000005882	PDK2	24.09	0.83	5.74	25.52	55.46	7.62	17.28	16.95	63.98	18.9	15.16	6.3	12.21	24.35	8.81	36.05	0.08	10.48	4.25	0.13	18.19
ENSG00000005884	ITGA3	8.36	1.84	812.46	22.68	134.7	80.51	7.64	69.55	264.15	12.46	42.91	121.35	22.81	37.3	278.93	1.26	9.31	18.89	7.58	4.92	157.1
ENSG00000005889	ZFX	23.4	3.62	7.94	12.39	4.75	6.59	3.83	9.21	6.18	8.89	10.4	6.14	10.43	8.2	11.01	7.83	1.83	9.11	4.85	2.28	6.24
ENSG00000005893	LAMP2	182.53	121.98	268.11	96.11	198.48	153.49	204.83	144.7	103.96	84.57	127.5	287.12	123	139.19	137.65	81.72	53.31	165.29	110.12	45.33	247.12
ENSG00000005955	GGNBP2	96.1	43.23	45.35	81.8	61.31	70.69	36.87	52.8	99.41	59.06	53.44	48.3	65.35	66.97	46.7	82.21	31.55	42.24	50.43	26.36	41.21
ENSG00000005961	ITGA2B	6.75	0.72	0	7.81	1.07	0.93	0.35	3.02	0.62	2.47	3.92	3.05	0.23	2.19	5.05	0.18	0.17	0.35	1.18	0.27	0.09
ENSG00000005981	ASB4	0	0	0	20.93	0	0.24	0.13	0.05	0.02	1.96	0.02	0	0	0.11	0.14	0.01	0.4	0.22	0.02	0.01	0.08
ENSG00000006007	GDE1	85.18	75.8	119.17	50.25	137.18	80.55	125.4	177.61	94.9	52.95	141.29	92.41	69.59	113.54	36.23	44.47	55.81	164.98	46.11	63.34	166.65
ENSG00000006015	C19orf60	49.88	59.05	27.56	25.92	63.55	32.19	72.32	93.6	11.63	43.26	44.05	32.44	36.01	45.24	70.36	25.67	42.04	6.96	12.28	12.84	12.64
ENSG00000006016	CRLF1	38.99	2.12	8.51	3.8	5.63	15.58	4.45	24.03	2.2	3.98	4.08	28.03	3.01	118.94	133.82	44.99	1.83	0.73	4.84	0.89	4.1
ENSG00000006025	OSBPL7	13.96	0.03	1.77	16.82	22.7	11.16	14	11.12	5.82	6.79	6.49	6.47	21.84	20.62	8.04	4.15	19.3	7.75	3.89	3.84	21.47
ENSG00000006042	TMEM98	150.65	10.5	44.82	33.03	90.45	4.29	41.14	38.99	6.78	24.92	42.85	0.16	89.05	66.56	17.76	3.06	31.67	21.47	15.2	19.81	13.77
ENSG00000006047	YBX2	0.74	1.64	0.17	0.13	0.03	22.52	0.25	16.64	1.08	15.59	2.45	15.9	1.47	27.77	1.63	53.31	39.67	8.55	0.13	1.74	3.31
ENSG00000006059	KRT33A	0	0	0	4.99	0.09	0.06	0.04	0	0.01	0	0	0	0	0	2.54	0	0	0	0	0	0
ENSG00000006062	MAP3K14	7.97	2.29	6.38	13.3	35.15	3.7	1.8	6.55	6.38	6.11	3.04	7.22	7.44	3.89	6.14	2.08	4.75	1.9	1.73	1.45	4.78
ENSG00000006071	ABCC8	0.12	0.16	0.33	17.63	3.08	0.36	1.42	1.39	0.11	3.32	0.67	0.68	8.64	2.55	2.24	0	0.31	0.16	2.5	0.04	0.13
ENSG00000006074	CCL18	0	0	0	0.28	0	0	0	0	0	0	0	0	0	0	0	0	0	0	0.05	0	0
ENSG00000006075	CCL3	0	0	0	0	0	0	0	0.1	0	0.27	0	0.13	0	0	0	0	0	0	0	0	0
ENSG00000006114	SYNRG	36.96	9.06	16.09	27.01	20.51	14.92	21.63	17.25	25.41	28.12	23.09	11.26	25.22	20.52	29.12	20.92	7.68	16.02	6.56	4.11	19.16
ENSG00000006116	CACNG3	0	0	0	0	0	0	0	0	0	0	0	0	0	0	0	0	0	0	0	0	0
ENSG00000006118	TMEM132A	44.08	45.48	109.23	213.36	106.87	60.62	83.17	156.72	52.12	151.9	87.07	58.42	15.25	63.77	71.67	17.51	51.99	20.63	54.21	59.69	49.41
ENSG00000006125	AP2B1	81.93	69.72	192.38	80.82	120.5	62.54	45.39	147.59	60.19	93.21	148.56	63.53	54.42	139.57	250.86	49.83	84.23	89.94	23.44	42.92	122.99
ENSG00000006128	TAC1	2.35	0	0	1.6	0.06	0.52	0.11	0	0.01	0	0	0	0.89	0.04	0.23	0.71	0.03	0	0.89	0.03	0
ENSG00000006194	ZNF263	48.42	41.14	24.57	28.02	34.7	20.5	19.21	35.71	20.06	20.95	54.49	22.19	25.83	39.31	18.1	22.88	25.17	24.97	11.19	6.44	21.17
ENSG00000006210	CX3CL1	0.16	0.4	0.47	0.06	227.8	12.41	0.01	0.04	25.51	3.76	91.51	104.44	6.67	4.72	15.47	0.21	27.18	23.8	0.07	11.52	9.71
ENSG00000006282	SPATA20	70.01	37.03	11.19	23.21	99.77	23.61	12.47	29.06	18.9	19.3	56.3	27.27	53.51	55.42	43.49	10.6	77.51	21.02	20.33	15.85	26.7
ENSG00000006283	CACNA1G	1.14	0	0.22	1.43	1.14	0.05	0.04	0.34	0.14	0.13	0.17	0.18	0.2	0.14	1.63	0	0.04	0.01	0.11	0.04	0.01
ENSG00000006327	TNFRSF12A	26.74	17.69	797.9	16.71	241.92	69.8	23.22	573.31	139.59	9.67	125.8	98.29	35.39	57.47	49.65	17.2	123.3	149.86	60.02	144.47	157.87
ENSG00000006377	DLX6	4.67	0.12	0.05	6.57	0.1	0	0.09	0	0	5.13	1.07	4.22	0.6	18.25	3.64	8.26	0	2.64	2.11	0.35	0.31
ENSG00000006432	MAP3K9	25.55	1.64	6.71	18.11	9.37	15.36	4.68	5.48	10.11	12.36	11.68	16.69	4.02	7.55	6.28	7.17	6.63	4.87	3.62	2.41	4.07
ENSG00000006451	RALA	41.9	31.96	53.2	46.62	65.04	41.53	28.24	84.55	30.36	58.14	44.61	74.23	17	40.77	52.33	40.31	25.38	64.02	33.66	27.27	34.42
ENSG00000006453	BAIAP2L1	38.13	63.93	38.38	6	134.05	48.59	42.52	62.91	36.62	49.33	65.34	69.26	50.45	43.8	40.33	53.31	56.14	92.8	20.28	31.69	28.3
ENSG00000006459	KDM7A	26.2	12.33	2.47	1.98	6.65	7.38	9.64	8.95	6.39	6.68	14.41	4.35	7.16	6.42	1.87	46.02	12.8	13.39	1.18	4.93	5.53
ENSG00000006468	ETV1	24.7	3.15	10.52	23.99	27.3	6.59	3.97	46.24	12.49	141.86	26.23	17.05	4.56	24.37	1.5	96.52	3.92	4.3	2.19	8.69	92.86
ENSG00000006530	AGK	32.93	23.07	25.59	42.04	29.15	20.17	20.86	44.4	12.37	51.41	34.22	25.9	16.88	24.58	27.4	26.81	46.69	61.36	11.41	15.1	20.97
ENSG00000006534	ALDH3B1	0.56	0.63	2.32	1.17	2.97	1.28	1.46	8.56	14.05	0.74	8.4	13.31	2.28	5.4	1.1	0.54	10.87	2.58	1.24	1.27	2.12
ENSG00000006555	TTC22	0.06	0	1.05	0	0.38	14.17	0.24	2.84	8.78	0.56	8.18	10.2	0	3.2	1.99	0.24	0	7.29	2.3	1.22	7.67
ENSG00000006576	PHTF2	23.63	19.78	30.67	72.36	29.91	30.2	11.23	43.12	21.31	45.6	54.72	33.46	11.8	36.21	19.43	22.64	11.31	33.14	14.42	13.02	10.69
ENSG00000006606	CCL26	0.18	1	3.29	2.47	0.09	0.18	0	0	0	0	0.5	0	0	0.2	0.18	0	0.38	0	0.06	0.14	0
ENSG00000006607	FARP2	42.97	23.56	21.76	25.98	31.58	24.34	9.03	23.29	21.45	28.75	45.77	23.5	29.38	25.64	28.91	21.92	17.67	56.93	7.51	9.58	20.57
ENSG00000006611	USH1C	0	0.29	0	0.09	0	0.08	0	0.31	0.1	13.4	0.49	0.18	11.4	0.06	0	0.35	76.5	42.56	0.04	0	0
ENSG00000006625	GGCT	132.56	203.55	134.86	242.91	212.22	135.57	206.64	340.05	120.64	127.45	164.38	177.39	167.3	219.72	163.1	233.18	30.07	235.29	210	106.7	121.53
ENSG00000006634	DBF4	40.84	19.7	41.51	87.09	17.57	27.17	13.7	57.68	10.59	53.05	58.46	36.73	16.37	38.08	53.49	61.61	19.29	59.21	18.99	17.02	10.53
ENSG00000006638	TBXA2R	0.08	0.05	0	0.61	0.89	0.02	0.09	0.38	0.06	1.02	0.27	0.17	0.07	0.83	0.12	0.47	0	0	0.19	0.03	0.03
ENSG00000006652	IFRD1	53.66	37.35	19.68	127.83	46.09	33.1	61.73	130.33	17.65	88.89	66.48	45	36.01	56.1	29.74	49.57	29.39	52.44	33.49	27.26	35.29
ENSG00000006659	LGALS14	0	0	0	0	0	0	0	0	0	0.42	0	0	0	0	0	0	0	0	0	0	0
ENSG00000006695	COX10	16.99	12.83	5.12	6.88	4.25	14	5.76	18.36	10.99	31.81	6.33	12.78	6.07	5.09	13.09	11.67	14.88	13.3	4.5	5.41	10.63
ENSG00000006704	GTF2IRD1	26.32	9.37	15.17	28.17	17.64	31.67	13.93	37.31	9.19	16.48	23.75	17.06	21.74	29.28	20.5	10.53	25.49	15	37.43	13.7	14.96
ENSG00000006712	PAF1	117.12	48.74	52.52	87.08	61.38	49.55	54.98	89.21	118.15	55.28	60.37	31.43	37.93	63.57	69.95	123.25	24.54	27.06	38.92	20.08	46.28
ENSG00000006715	VPS41	33.84	70.45	42.6	28.57	56.06	50.17	55.21	72.46	30.97	48.79	45.23	29.23	36.11	45.74	48.66	15.25	23.12	68.27	17.96	9.83	47.39
ENSG00000006740	ARHGAP44	6.14	4.79	3.54	17.05	4.06	5.16	5.67	5.82	22.11	6.56	11.49	3.68	7.12	7.66	4.9	0.34	4.37	4.51	3.21	4.55	6.05
ENSG00000006744	ELAC2	92.38	45.46	45.85	72.19	21.14	63.2	34.29	45.2	26.93	69.95	30.6	33.23	24.37	20.12	66.02	77.75	57.67	60.3	17.49	25.07	58.85
ENSG00000006747	SCIN	8.28	1.66	2.55	0.42	4.28	1.45	51.46	51.71	1.9	3.67	5.74	0.32	18	198.65	0.62	0.32	14.35	4.22	0.97	0.02	25.2
ENSG00000006756	ARSD	10.96	7.77	8.56	5.01	34.51	10.41	30.21	47.37	10.93	13.61	13.26	7.85	34.97	13.68	6.52	0.97	15.93	30.62	12.98	12.93	27.38
ENSG00000006757	PNPLA4	43.34	25.07	27.58	17.59	26.33	30.72	18.28	45.13	5.62	0.02	18.34	21.38	15.79	11.99	24.9	25.38	9.57	38.08	19.3	9.58	28.28
ENSG00000006788	MYH13	0	0.01	0	0	0	0	0.02	0.02	0	0	0	0	0.04	0	0	0	0	0	0.01	0	0
ENSG00000006831	ADIPOR2	51.05	27.9	51.71	58.01	28.36	53.16	31.23	75.29	22.04	33.34	58.65	73.95	12.17	19.13	57.47	29.92	10.69	45.47	13.83	12.79	30.07
ENSG00000006837	CDKL3	2.29	2.58	1.49	7.57	1.95	5.14	2.83	4.73	2.59	8.08	3.97	4.83	0.76	2.27	1.96	0.98	1.5	1.7	1.32	0.93	3.65
ENSG00000007001	UPP2	0.06	0	0	0.02	0	0.08	0.04	0	0.01	0	0	0	0	0.02	0	0	0	0	0	0.05	0.05
ENSG00000007038	PRSS21	0	0.71	0	0.11	0	0.05	0	0.19	0	0.35	0.12	0	0.17	32.42	0	0	0.13	21.93	1.76	0	0
ENSG00000007047	MARK4	27.94	21.29	12.18	14.97	11.36	17.57	8.83	21.03	6.33	14.88	13.68	13.54	8.1	21.33	17.3	21.4	8.8	6.57	6.02	6.55	11.44
ENSG00000007062	PROM1	0	0.3	1.3	0.03	0.41	1.13	0.02	4.55	5.23	0.16	0.62	0.12	0.2	1.53	0.17	0.13	0.22	11.11	0.3	0.41	3.24
ENSG00000007080	CCDC124	138.92	213.99	77.6	175.97	111.9	94.2	70.03	227.05	83.01	247.56	108.47	78.82	46.16	62.69	145.06	210.7	76.3	11.39	36.88	16.3	26.98
ENSG00000007129	CEACAM21	0	0	0	0	0.06	0	0	0	0	0	0	0	0	1.4	0	0.1	0	0	0	0	0
ENSG00000007168	PAFAH1B1	106.79	64.44	105.23	137.9	42.5	52.34	38.56	248.41	78.65	143.52	67.4	142.34	26.97	82.48	131.36	83.2	109.91	130.85	23.93	39.24	65.28
ENSG00000007171	NOS2	0	0.04	0	29.44	0.45	0.14	0	0.02	0.5	3.34	0.36	0.02	6.52	0.1	0.95	0	0.02	0.07	0	0	0.01
ENSG00000007174	DNAH9	0.76	0	0.3	8.05	10.59	0.58	10.03	0.27	0.76	2.38	0.28	0.01	0.89	0	0.25	0.1	0	0.76	0.79	0.39	0.82
ENSG00000007202	KIAA0100	110.05	33.34	81.84	50.43	84.35	69.54	56.58	62.69	79.24	74.06	86.05	25.76	78.95	72.18	68.1	72.96	64.43	59.63	32.84	49	75.02
ENSG00000007216	SLC13A2	0	0.05	0	0	0	0	0	0	0.42	0.2	0.06	0	13.79	0.01	0.06	0	0.1	0.1	0	0.13	0.05
ENSG00000007237	GAS7	0.28	0.17	1.05	0	0.74	4.05	1.24	3.1	0.02	0	2.32	3.81	0.35	0.01	1.43	0.09	0.33	0	0.18	2.07	4.34
ENSG00000007255	TRAPPC6A	42.77	82.44	5.59	32.21	54.31	27.13	47.54	29.55	4.36	19.65	42.66	75.15	16.95	39.39	27.85	8.13	39.02	8.51	17.5	9.64	14.28
ENSG00000007264	MATK	0.45	18.6	0.41	0	0.1	0.63	0.25	0.22	0.01	6.52	12.72	4.2	0.07	0.04	0.46	0	0	0	0.77	0.2	0.13
ENSG00000007306	CEACAM7	0	0.15	0	0	9.02	18.96	0.06	0.12	0.09	0.33	0.1	0	0.25	1.87	0	0	0.25	0	0.04	0.07	1.11
ENSG00000007312	CD79B	0	0	0	9.14	0.23	0.03	0.32	0.06	0.03	0	0.02	0.04	0.04	0.02	0.06	0	0	0	0	0	0
ENSG00000007314	SCN4A	0	0	0	0	0.01	0	0	0.04	0	0.32	0.36	0	0.31	0	0	0	0.01	0	0	0	0
ENSG00000007341	ST7L	18.51	12.19	23.75	9.84	20.58	10.83	15.76	10.28	18.23	25.24	14.05	5.97	16.44	22.65	14.44	11.57	14.74	11.61	9.56	4.53	15.33
ENSG00000007350	TKTL1	0	0.22	0	0.15	0.02	0	0	0	0.07	0.02	0	0	0	0	0	0.07	0	0.13	0	0	0
ENSG00000007372	PAX6	23.66	0.39	4.01	33.72	1.02	9.08	0.64	2.9	19.16	2.18	18.03	1.06	3.43	0.73	1.8	20.31	0.05	0.63	1.34	1.47	1.72
ENSG00000007376	RPUSD1	39.79	65.97	30.57	20.96	24.83	16.76	18.12	57.5	13.44	15.29	31.58	15.16	23.9	36.99	21.38	31.94	46.96	7.39	6.32	3.43	6.6
ENSG00000007384	RHBDF1	24.22	32.38	25.81	0.79	40.52	34.68	40.73	69.18	68.22	1.26	31.81	15.26	47	108.97	7.68	29.43	31.85	18.8	28.75	46.24	30.8
ENSG00000007392	LUC7L	92.72	52.02	18.03	62.95	30.63	51.95	24.84	36.14	35.19	35.6	43.01	29.72	35.92	65.74	19.29	51.89	63.08	29.51	36.1	41.41	56.82
ENSG00000007402	CACNA2D2	1.94	1.29	1.77	30.05	1.87	0.94	1.48	1.88	1.8	13.36	3.4	0.75	1.03	4.54	2.56	0.53	0.87	0.54	2.4	1.32	2.03
ENSG00000007516	BAIAP3	11.22	29.05	1.25	1.13	10.2	9.28	29.84	16.35	16.85	2.77	33.37	16.21	42.36	66.86	2.02	0.84	6.37	0.87	8.47	5.61	7.22
ENSG00000007520	TSR3	62.7	97.23	58.21	41.86	61.08	27.48	50.2	112.64	29.63	37.94	63.52	39.49	42.61	47.45	47.31	43.96	53.33	15.47	12.39	9.52	18.9
ENSG00000007541	PIGQ	73.14	29.05	31.14	19.92	88.91	22.94	45.89	98.48	28.55	19.49	49.42	15.52	32.87	62.99	9.75	14.31	42.23	17.5	11.71	20.16	34.36
ENSG00000007545	CRAMP1L	13.93	14.01	7.46	6.62	12.61	9.88	7.3	18.47	10.59	5.66	14.41	10.73	11.22	16.55	10.14	13.16	9.86	7.98	3.6	3.75	6.68
ENSG00000007866	TEAD3	34.69	14.29	9.76	8.46	26.19	13.76	11.07	13.77	47.83	7.34	14.44	19.73	21.17	12.56	9.12	60.19	22.04	9.83	14.03	9.94	15.03
ENSG00000007908	SELE	0.65	0.04	0	0	0.05	0.05	0.14	0.79	0.01	0	6.36	0	0	0	0.36	0.02	0.04	0.05	0.15	4.57	0.81
ENSG00000007923	DNAJC11	70.44	35.9	37.44	46.96	36.8	76.92	26.58	44.15	29.04	46.6	40.05	37.92	26.69	24.04	30.1	62.39	54.52	64.26	12.6	7.5	38.86
ENSG00000007933	FMO3	8.28	0	0	0	0.08	3.41	0.41	0.97	0.69	0.02	0.4	0.06	0.08	1.23	0	2.5	0	0	0.03	0	0.25
ENSG00000007944	MYLIP	130.69	16.43	8.42	17.95	15.59	13.87	18.92	15.96	9.19	13.13	33.16	22.96	12.28	7.34	5.45	66.61	10.11	14.64	4.23	6.07	10.77
ENSG00000007952	NOX1	0.05	0	0	0.04	132.44	2.57	0.44	0.16	7.61	0.17	0.28	0.17	115.75	0.56	0	0.18	0.38	10.38	0.48	0.11	0.3
ENSG00000007968	E2F2	5.31	0.86	2.15	30.33	7.99	3.22	0.86	4.66	6.25	6.43	4.91	4.34	3.99	16.62	2.57	27.6	7.21	6.5	1.25	0.57	1.87
ENSG00000008018	PSMB1	480.2	301.9	484.71	218.85	291.04	99.1	170.35	229.93	205.63	358.95	250.37	303.46	152.19	107.12	374.31	185.01	184.15	90.29	296.02	104.84	215.15
ENSG00000008056	SYN1	0.78	0.1	0	20.09	7.37	0.49	0.05	0.16	0.06	18.45	0.89	0.17	0.08	7.21	0.75	0.1	0.11	0.07	0.02	0.04	0.38
ENSG00000008083	JARID2	50.78	6.23	7.29	9.65	2.81	12.86	9.02	10.33	5.94	11.9	8.94	7.5	4.29	4.75	30.71	14.55	3.03	3.64	1.69	1.59	4.62
ENSG00000008086	CDKL5	6.34	0.27	0.94	2.76	1.91	2.56	1.91	5.01	5.51	1.97	2.39	1.71	7.46	2.01	2.2	4.58	0.74	5.68	0.63	0.4	2.87
ENSG00000008118	CAMK1G	0	0	0.03	0.15	0.09	0	0.22	0	0.01	0	0	0	0.07	0	0	0	0	0	0	0	0
ENSG00000008128	CDK11A	108.88	60.98	22.89	53.63	35.42	76.11	36.81	33.27	49.52	38.15	39.71	31.95	36.42	61.98	23.38	81.29	58.16	73.91	47.39	16.45	53.49
ENSG00000008130	NADK	95.62	76.37	21.02	65.86	94.48	67.42	63.27	70.16	28.31	54.84	64.11	67.2	74.97	103.11	22.46	43.61	92.11	43.46	33.88	12.3	42.44
ENSG00000008196	TFAP2B	0	0.09	0	0.02	0	0.01	0	0.49	0.09	0	0.16	0	0.07	0	0.08	0.02	1	0	0.01	0.03	0
ENSG00000008197	TFAP2D	0	0	0	1.15	0	0	0	0	0	0.77	0	0	0	0	0	0.03	0	0	0	0	0
ENSG00000008226	DLEC1	0.19	0.11	0	0.16	0.16	0.53	0.79	0.03	0.08	0.04	0.2	0.21	0.66	0.59	0.06	0	0.21	0.18	0.87	0.35	0.2
ENSG00000008256	CYTH3	9.65	15.4	9.88	67.81	19.38	12.57	16.09	64.2	35.18	17.12	35.84	15.48	9.47	14.9	10.32	19.53	6.17	11.69	8.38	4.09	10.07
ENSG00000008277	ADAM22	6.96	2.17	3.83	15.91	4.81	5.68	0.86	2.18	3.5	17.35	8.03	1.92	1.23	9.04	5.98	6.65	2.2	2.7	2.82	0.24	2.06
ENSG00000008282	SYPL1	62.68	83.96	64.63	39.6	71.27	166.16	110.46	191.49	47.54	42.33	101.81	119.15	153.32	64.37	148.39	40.7	68.32	174.85	58.68	60.79	109.58
ENSG00000008283	CYB561	85.46	76.66	135.06	19.51	276.88	53.43	167.37	93.6	57.33	35.74	87.32	65.03	101.82	67.35	46.84	23.46	127.28	38.72	55.76	28.26	118.59
ENSG00000008294	SPAG9	77.99	16.91	42.74	150.53	76.08	31.46	16.99	43.94	32.93	51.73	62.21	43.02	23.04	32.12	52.47	44.35	19.45	20.37	16.65	14.5	23.4
ENSG00000008300	CELSR3	2.6	1.95	6.35	39.23	9.51	5.52	3.54	11.19	0.93	27.07	18.78	13	0.71	33.29	24.68	1.61	2.84	5.79	2.51	1.29	1.54
ENSG00000008311	AASS	24.55	7.44	6.53	21.68	1.33	16.61	8.24	4.54	2.52	19.17	10.84	0.85	3.33	11.7	12.95	4.22	4.62	4.2	2.49	0.91	5.37
ENSG00000008323	PLEKHG6	12.08	6.28	2.35	0.58	14.92	8.37	2.08	25.24	3.78	2.58	25.76	28.84	21.56	5.8	6.68	11.3	0.4	24.14	0.98	7.71	2.63
ENSG00000008324	SS18L2	21.26	32.09	25.56	34.29	33.21	15.86	30.53	26.12	7.99	46.15	43.46	26.4	15.04	37.89	44.64	10.75	16.39	33.03	52.2	14.59	22.09
ENSG00000008382	MPND	20.79	27.75	14.35	12.16	26.68	11.3	28.43	21.72	6.23	42.6	20.22	9.45	11.41	30.04	7.96	3.65	17.91	9.02	14.39	11.37	15.58
ENSG00000008394	MGST1	189.65	748.77	1450	78.68	553.26	197.48	290.33	1165.14	2113.38	75.33	732.86	2.87	236.65	114.83	567.52	686.39	123.02	483.62	1891.71	607.77	243.29
ENSG00000008405	CRY1	26.1	15.39	11.51	55.07	25.78	14.63	12.65	16.79	10.64	28.67	21.69	11.2	12.24	14.02	10.42	12.22	6.18	11.13	23.23	6.34	11.77
ENSG00000008438	PGLYRP1	0.45	0.11	0	0.09	0	0.06	0	0	0.06	0.22	0	0	0.08	0.35	0	0.08	0	0	0.05	0	0.06
ENSG00000008441	NFIX	14.4	197.9	33.08	15.2	117.74	24.06	50.23	21.9	48.24	2.8	66.44	18.17	78.05	1.9	30.88	14.77	24.32	8.45	21.25	11.13	18.47
ENSG00000008513	ST3GAL1	1.54	23.1	57.46	13.94	20.33	58.46	17.19	111.42	89.75	1.28	121.17	73.08	67.95	0.44	144.76	0.02	19.19	1.14	73.66	18.5	37.63
ENSG00000008516	MMP25	0.84	0.73	0.03	0.09	0.88	1.15	0.38	3.65	0.66	0.03	0.93	0.67	1.29	1.14	0.3	0.1	0.73	0.02	0.05	0.37	0.42
ENSG00000008517	IL32	0	0.5	22.46	0.83	168.26	34.3	1.48	1.81	44.33	0.88	10.75	1.56	11.05	10.92	0.23	0.19	41.43	40.68	5.66	3.85	23.28
ENSG00000008710	PKD1	61.87	33.88	11.46	174.75	71.66	47.47	23.62	41.68	43.89	20.62	55.05	45.14	49.55	69.31	22.18	49.18	38.99	8.56	19.8	11.35	15.16
ENSG00000008735	MAPK8IP2	4.5	1.89	7.2	47.12	77.49	0.7	0.88	6.49	4.23	30.55	15.49	6.33	9.79	19.8	1.21	0.77	0.55	1.18	3.95	0.35	1.35
ENSG00000008838	MED24	139.43	39.26	33.99	91.51	55.75	40.27	28.93	49.61	36.17	68.25	46.41	24.79	62.24	68.48	83.95	49.39	34.5	36.36	23.72	14.01	36.55
ENSG00000008853	RHOBTB2	8.63	1.23	7.72	8.97	7.26	2.89	3.79	12.68	15.83	9.03	5.1	4.75	4.79	11.22	22.87	6.65	3.25	5.33	1.58	0.76	8.97
ENSG00000008869	HEATR5B	5.4	11.48	4.84	8.66	11.5	6.26	14.16	14.96	10.43	17.35	11.53	8.38	14.37	11.68	9.97	8.08	7.31	14.91	4.63	4.08	10.64
ENSG00000008952	SEC62	89.35	77.21	152.2	35.5	101.28	106.43	117.31	118.29	211.28	230.17	106.4	101.02	54.11	63.24	75.7	101.31	39.08	114.54	130.9	42.33	142.66
ENSG00000008988	RPS20	3633.84	3652.08	1613.52	3492.91	1760.17	2658.72	3285.16	1850.48	2543.99	2133.73	3303.88	3292.02	3186.11	2282.61	2265.44	2238.23	2063.49	1310.53	1199.71	1656.2	922.14
ENSG00000009307	CSDE1	301.06	236.81	250.34	265.67	252.03	146.72	230.4	294.27	222.62	405.78	331.28	366.53	163.68	216.47	355.18	164.03	245.42	278.54	96.91	112.81	117.92
ENSG00000009335	UBE3C	46.92	59.4	67.68	56.19	79.86	42.04	52.08	71.65	28.02	47.98	66.12	50.93	46.21	44.5	46.77	49.41	45.8	121.3	13.26	26.33	53.89
ENSG00000009413	REV3L	8.27	2.25	4.22	12.28	8.24	2.55	2.43	3.47	2.77	10.75	3.7	5.62	3.76	10.26	5.01	7.66	1.86	10.01	4.39	1.51	8.21
ENSG00000009694	TENM1	0.39	2.22	0	3.44	2.6	0.01	0.89	0.24	0.02	6.21	0.02	0	0	0	0.77	0.77	1.39	0.01	0.78	0.1	0
ENSG00000009709	PAX7	0	0.06	0	0.06	0.02	0.01	0	0	0.02	0	0	0	0.06	0	0.01	0	0	0	0.01	0.02	0.02
ENSG00000009724	MASP2	4.32	0.46	0.1	3.63	0.86	2.24	0.59	0.33	0.41	1.96	0.68	0.43	1.47	0.57	0.79	1.16	0.51	0.71	0.75	0.16	1.24
ENSG00000009765	IYD	0	1.95	0.04	0	0.47	0.28	0.41	0	0.14	0.11	0.68	0	1.96	0.14	0.05	0.07	9.63	4.28	3.53	0.03	2.51
ENSG00000009780	FAM76A	7.43	2.91	5.31	15.52	12.33	17.25	5.35	7.1	7.03	4.84	10.01	9.53	7.42	15.21	4.95	7.27	7.06	9.6	5.34	1.84	8.12
ENSG00000009790	TRAF3IP3	2.17	1.57	5.77	9.47	2.89	5.19	2.06	3.27	0.95	3.68	8.01	5.66	0.61	4.65	4.77	3.04	0.42	3.79	2.47	2.44	4.37
ENSG00000009830	POMT2	90.46	10.73	39.68	57.53	18.83	17.15	12.44	50.31	18.08	29.09	19.75	10.43	17.91	27.55	12.16	30.68	36.14	10.72	13.66	3.88	16.57
ENSG00000009844	VTA1	66.18	42.89	73.65	38.2	54.85	35.05	28.78	201.32	41.09	67.39	56.81	52.12	31.44	69.96	67.63	102.3	33.79	58.81	58.13	12.58	47.44
ENSG00000009950	MLXIPL	16.13	5.01	0.44	8.01	5.75	18.39	1.18	44.72	4.01	35.14	15.48	15.6	5.3	28.85	2.76	40.68	13.14	18.32	2.37	8.07	3.15
ENSG00000009954	BAZ1B	53.98	17.93	51.28	95.58	61.17	52.35	32.28	67.57	24.6	63.81	50.98	27	31.07	56.68	54.55	61.3	34.92	87.08	23.5	14.15	24.58
ENSG00000010017	RANBP9	80.64	31	42.89	49.17	38.76	32.69	34.64	32.27	43.97	55.69	47.75	23.13	23	41.05	18.23	73.26	21.56	30.16	13.89	15.87	38.44
ENSG00000010030	ETV7	0	0.21	1.04	0.27	10.91	4.2	0.32	2.59	4.04	0.16	5.78	3.62	2.86	15.32	1.8	0.06	1.53	1.03	0.58	0.12	1.67
ENSG00000010072	SPRTN	12.57	4.68	11.66	22.78	7.99	10.2	8.87	14.88	8.17	15.7	25.34	13.46	3.3	12.23	18.7	14.35	9.03	12.26	8.75	5.78	8.95
ENSG00000010165	METTL13	29.51	30.07	35.08	41.34	29.44	16.03	21.21	25.81	19.55	36	43.5	22.44	25.12	25.94	42.45	26.9	27.91	38.34	23.43	9.56	22.56
ENSG00000010219	DYRK4	21.7	46.77	34.06	31.22	7.03	35.92	39.49	27.48	10.89	18.21	26.46	22.9	15.35	23.09	23.29	44.25	30.91	16.76	31.59	19.77	29.87
ENSG00000010244	ZNF207	220.93	81.34	127.72	115.43	119.2	128.01	67.26	120.78	153.47	169.58	119.87	102.13	127.14	163.35	183.08	313.19	93.09	115.69	101.77	34.43	130
ENSG00000010256	UQCRC1	149.48	384.37	333.34	254.07	342.93	151.58	169.94	244.96	109.38	684.8	257.13	410.28	122.53	283.21	467.09	175.87	158.16	310.26	96.14	71.51	212.43
ENSG00000010270	STARD3NL	50.11	34.9	53.53	50.34	25.36	29.17	72.27	69.48	29.99	77.6	44.75	95.24	26.95	32.83	37.72	28.1	28.34	65.34	34.87	18.95	33.16
ENSG00000010278	CD9	284.72	645.78	478.93	32.34	382.52	1645.08	1162.62	533.35	238.94	45.21	454.3	1238.44	283.7	361.99	307.57	535.81	250.25	312.86	127.83	281.38	1891.62
ENSG00000010282	HHATL	0	0	0	1.74	0	0	0	0	0.02	0.08	0	0	0	0.65	0.12	0.04	0	0.06	0.13	0.05	0
ENSG00000010292	NCAPD2	71.06	33.41	54.54	119.84	20.58	45.46	16.79	69.35	25.47	65.31	113.2	142.64	15.4	34.16	219.31	194.91	42.63	63.31	17.07	15.65	34.12
ENSG00000010295	IFFO1	0.15	0	0.05	0.48	0.03	0.19	1.03	0.08	0.12	0.03	0.1	0.17	0.36	0.2	0.2	0.09	0.3	0.12	0.24	0.12	0.07
ENSG00000010310	GIPR	0.63	0.11	0.15	1.4	6.5	8.45	0.38	4.07	4.31	21.83	2.3	2.57	1.57	17.77	1.66	0.06	8.98	0.35	1.3	0.51	1.76
ENSG00000010318	PHF7	2.73	5.02	1.93	48.41	9.92	6.53	7.61	7.09	7.81	19.8	16.49	22.54	2.73	20.96	8.85	17.69	4.08	4.84	1.88	1.73	3.91
ENSG00000010319	SEMA3G	0.05	1.6	0.03	0.05	0.51	0.24	2.26	1.07	0.31	0.77	0.95	0.54	0.41	0.06	0.43	0.36	1.73	0.31	0.14	0.33	0.09
ENSG00000010322	NISCH	35.62	35.35	14.89	60.4	42.71	36	34.93	19.38	36.23	52.33	38.12	43.43	33.26	77.39	51.95	33.33	35.06	23.24	13.77	13.01	33.69
ENSG00000010327	STAB1	0.03	0.1	0	0.39	0.01	0.03	0.06	0.16	0	0.26	0.12	0.02	0.11	0.42	0.15	0.04	0.21	0	0	0.1	0
ENSG00000010361	FUZ	77.43	8.58	7.36	34.42	14.96	11.78	26.68	17.03	9.12	16.8	31.04	13.21	8.18	43.03	15.48	21.26	0.43	6.39	11.13	3.27	10.31
ENSG00000010379	SLC6A13	0.65	0.22	0	0.22	0	0.77	0.35	0	0.17	0	0.2	0.02	0	0	0.37	0.05	0.07	0	0.37	0.03	0.04
ENSG00000010404	IDS	31.9	23.26	28.87	57.68	22.26	63.28	26.94	10.34	49.44	59.46	52.03	54.68	32.79	72.74	43.79	35.86	16.56	27.61	24.17	11.43	46.04
ENSG00000010438	PRSS3	0	0.09	0.12	0	0.24	0.1	0.15	9.01	47.58	0.27	0.23	0.77	0.21	0.05	0	0.16	0.06	23.68	1.27	0	0
ENSG00000010539	ZNF200	18.22	7.61	14.25	7.2	8.49	4.87	3.9	11.52	4.77	8.71	16.5	5.26	9.19	16.76	9.3	7.53	8.03	9.65	5.47	2.49	3.81
ENSG00000010610	CD4	0	0	0	0	0.57	0.56	1.6	0.06	0.07	0.07	0.53	0.09	0.27	0.23	0.07	0.19	0.13	0	0.24	0.28	0.48
ENSG00000010626	LRRC23	4.25	5.7	2.58	38.44	22.04	11.72	23.55	18.32	2.46	6.77	8.58	22.13	3.9	8.74	16	5.23	9.35	10.33	1.91	3.75	15.99
ENSG00000010671	BTK	0.31	0.03	0.08	1.68	0.27	0.02	0.06	0.05	0.1	0.87	0.2	0.13	0	0.22	0.72	0.49	0.05	0.08	0.03	0.04	0.03
ENSG00000010704	HFE	0.32	0.09	0	0	2.41	0.22	0.55	3.58	7.52	0.31	2.5	14.91	0.07	0.03	0.01	1.68	0.05	15.5	8.63	0.11	0.23
ENSG00000010803	SCMH1	22.26	23.49	10.84	36.41	23.75	11.36	22.57	21.07	22.86	24.65	23.39	20.71	52.37	33.13	12.98	22.24	18.95	18.53	14.28	6.81	20.94
ENSG00000010810	FYN	159.63	1.35	28.59	186.11	13.31	6.76	2.8	21.41	0.92	36.59	11.09	12.36	3.15	92.84	30.53	257.84	12.65	31.67	10.8	30.32	40.23
ENSG00000010818	HIVEP2	1.1	4.29	7.5	9.22	4.41	3	3.95	29.32	7.76	1.86	6.69	7.78	4.21	7.41	7.45	9.2	4.44	4.17	3.79	3.1	5
ENSG00000010932	FMO1	0.19	0	0	0.19	0	0.02	0.07	0	0	0	0	0	0	0	0	0.14	0	0	0	0	0
ENSG00000011007	TCEB3	45.25	32.72	32.22	29.39	32.63	29.15	20.82	34.25	45.9	25.67	40.08	18.4	22.63	27.48	45.06	64.63	27.36	26.95	23.56	5.49	21.64
ENSG00000011009	LYPLA2	70.51	60.41	44.85	60.78	143.99	54.64	78.47	83.23	35.73	44.84	56.43	86.02	63.14	76.24	89.67	57.98	86.19	54.46	32.66	9.88	54.56
ENSG00000011021	CLCN6	17.94	2.22	4.25	11.13	5.79	3.46	7.62	6.87	4.58	9.04	8.67	5.29	4.81	5.21	7.72	13.55	5.35	4.02	3.21	2.02	5.96
ENSG00000011028	MRC2	6.54	0.47	16.59	27.69	2.97	34.64	1.87	6.46	12.37	0.6	25.1	62.27	1.17	3.22	75.85	0.15	3.58	0.15	4.83	2.6	1.17
ENSG00000011052	NME2	35.47	29.36	17.95	54.54	20.39	29.15	20.54	28.95	4.97	33.72	62.43	34.64	0.93	5.47	10.37	10.76	7.26	3.36	6.57	2.96	11.73
ENSG00000011083	SLC6A7	0.15	0	0	0	0	0.01	0.03	0	0.04	0	0	0	0.02	0.03	0	0	0.23	0.02	0.01	0.04	0
ENSG00000011105	TSPAN9	10.51	10.71	33.52	22.01	20.41	20.43	18.54	49.85	21.35	0.52	19.78	39.8	25.85	4.82	35.42	6.69	25.03	4.35	4.92	11.23	37.85
ENSG00000011114	BTBD7	28.43	8.73	11.76	27.25	10.97	11.66	6.35	9.24	16.82	14.66	19.24	15.56	11.06	10.57	17.54	29.41	9.15	11.23	6.1	6.36	8.83
ENSG00000011132	APBA3	23.66	14.87	10.71	29.35	14.11	21.05	10.61	12.05	10.68	25.35	17.76	10.9	12.94	23.2	8.54	12.02	14.63	3.47	7.41	3.24	11.03
ENSG00000011143	MKS1	48.61	12.84	8.05	25.73	36.39	17.74	10.21	16.79	11.2	22.99	15.49	13.87	9.6	15.71	19.74	15.94	20.76	8.9	6.74	4.55	16.7
ENSG00000011198	ABHD5	8.07	11.18	24.39	19.1	28.32	10.21	12.34	25.18	17.06	12.42	16.61	10.33	11.83	28.54	15.1	15.16	5.18	25.76	19.09	7.89	24.39
ENSG00000011201	KAL1	45.65	5.39	24.89	57.54	17.62	4.28	7.42	53.13	3.36	1.28	11.28	6	3.25	3.23	21.95	9.12	1.55	0.15	10.82	29.93	19.27
ENSG00000011243	AKAP8L	142.44	104.73	45.95	240.32	67.49	115.91	43.68	114.56	247.83	114.87	96.95	61.91	47.32	154.47	103.19	139.7	48.27	54.58	89.91	67.54	100.14
ENSG00000011258	MBTD1	19.75	9.22	3.61	9.82	10.34	8.03	9.3	7.35	6.27	17.56	9.6	7.36	6.27	10.91	11.56	8.73	5.65	6.75	5.48	2.64	6.63
ENSG00000011260	UTP18	73.45	35.34	34.1	88.44	54.22	31.93	30.5	34.84	12.3	61.77	48.13	33.55	24.35	35.21	62.12	20.24	23.86	22.14	35.69	11.98	21.95
ENSG00000011275	RNF216	27.49	17.37	18.56	34.53	18.93	25.01	20.48	49.15	11.29	23.7	22.84	27.96	16.01	17.99	21.68	23.38	3.42	30.46	7.75	3.51	14.47
ENSG00000011295	TTC19	19.76	26.46	19.96	39.69	30.62	52.47	27.45	28.26	47.98	40.56	23.39	34.35	32.97	48.05	18.43	31.22	26.93	74.99	15.6	20.19	58.14
ENSG00000011304	PTBP1	478.65	215.28	289.42	451.87	209.22	223.5	124.88	253.43	334.76	336.69	305.01	211.41	215.81	302.49	286.65	475.42	166.85	136.23	134.7	44.07	129.28
ENSG00000011332	DPF1	43.61	0.59	2.61	28.19	3.35	1.52	0.46	4.72	4.94	4.73	4.54	1.23	0.16	17.58	3.01	11.62	2.06	0.5	1.52	0.42	0.72
ENSG00000011347	SYT7	10.04	48.85	2.08	59.49	141.36	13.58	75.62	46.72	60.99	43.87	45.91	11.08	76.79	46.87	15.37	20.97	56.85	28.76	15.86	28.87	17.99
ENSG00000011376	LARS2	17.35	17.55	30.4	12.83	12.81	6.88	13.89	14.15	8.29	27.87	17.76	10.1	7.57	15.6	24.83	19.29	9.93	28.03	4.02	2.77	9.87
ENSG00000011405	PIK3C2A	33.22	24.9	23.77	12.94	18.03	22.66	16	29.41	26.17	35.75	40.78	21.48	28.52	31.32	30.76	466.3	15.32	38.09	11.81	5.48	29.8
ENSG00000011422	PLAUR	20.87	0.7	168.12	0.38	12.93	8.54	2.74	73.95	4.29	6.53	14.8	19.48	2.23	8.96	7.76	5.49	4.53	5.49	5.07	8.62	99.64
ENSG00000011426	ANLN	49.27	21.13	187.96	54.47	26.3	32.59	8.29	83.86	119.85	37.12	74.62	107.07	24.23	48.5	57.21	151.31	27.96	125.5	33.11	16.94	19.44
ENSG00000011451	WIZ	39.46	20.51	15.95	25.89	23.33	21.03	15.31	40.23	14.9	28.62	30.27	12.82	19.42	43.67	38.6	44.09	17.63	7.66	12.3	6.3	8.33
ENSG00000011454	RABGAP1	41.91	18.24	30.86	43.9	30.59	24.43	21.64	55.66	38.11	17.8	60.73	43.51	22.72	41.82	52.76	115.26	22.25	43.18	23.09	15.34	43.64
ENSG00000011465	DCN	2.16	27.21	0	17.22	0	1.32	50.62	0.14	0.09	0.44	2.85	0	1.84	0.26	0	0.1	0.25	0.33	0	0	0
ENSG00000011478	QPCTL	15.82	23.61	12.23	4.82	10.98	7.34	16.35	11.14	2.72	5.09	16.7	12.35	5.06	8.42	13.84	7.58	10.24	4.34	10.8	4.59	9.15
ENSG00000011485	PPP5C	165.11	66.04	55.97	126.1	80.68	64.52	39.07	76.49	29.2	103.65	64.51	36.12	57.49	95.82	66	106.18	49.32	44.1	39.53	19.21	51.52
ENSG00000011523	CEP68	21.69	13.14	5.17	22.58	11.65	7.01	5.7	9.86	6.49	14.81	18.43	15.12	14.04	12.69	12.07	9.9	5.56	9.1	3.75	3.1	6.47
ENSG00000011566	MAP4K3	23.14	14.93	10.22	29.76	25.68	15.74	17.41	29.68	21.51	34.83	29.16	18.01	29.8	26.08	24.8	58.07	9.79	21.42	9.45	14.84	25.79
ENSG00000011590	ZBTB32	0.08	0	0	0.19	0.6	0.38	0.52	0.16	0.28	0.18	1.09	0.4	0.33	0.09	0.25	0.11	0.1	0.54	0.04	0.02	0
ENSG00000011600	TYROBP	0	0	0	0	0	0	0	0	0.03	0	0	0	0	0	0	0	0	0	0	0	0
ENSG00000011638	TMEM159	11.13	52.08	49.14	6.13	56.16	64.37	22.36	63.22	16.64	3.87	63.94	70.72	43.13	39.22	20.82	0.22	28.53	29.93	9.49	18.15	22.7
ENSG00000011677	GABRA3	96	0.11	0	7.71	0.01	1.16	0.03	1.43	0	0	0.01	2.24	0	0	2.03	47.11	1.39	0	0.09	0	0
ENSG00000012048	BRCA1	28.93	4.23	15.95	68.42	46.48	10.84	5.94	22.31	36.87	20.48	28.76	13.04	14.83	14.24	25.79	57.63	16.05	25.01	5.96	2.69	8.97
ENSG00000012061	ERCC1	59.06	76.4	52.11	69.62	44.31	45.95	55.98	61.35	12.91	40.27	46.03	42.62	25.55	52.74	78.53	27.38	48.06	12.67	53.95	28.93	32.52
ENSG00000012124	CD22	0	0	0.4	0	0.4	0.14	0	1.46	1.31	0.1	0.36	0.35	1.74	0.07	0	0.01	0	0.11	0	0	0
ENSG00000012171	SEMA3B	5.28	2.27	39.91	8.37	9.15	5.22	4.47	18.07	20.57	4.47	7.96	4.83	4.06	8.82	9	16.68	5.01	29.14	0.64	1.16	1.45
ENSG00000012174	MBTPS2	18.06	10.45	39.92	19.34	19.06	12.96	10.83	34.94	7.83	17.66	17.11	8.08	14.12	11.27	17.67	14.61	3.12	19.92	5.39	4.7	11.18
ENSG00000012211	PRICKLE3	13.93	5.19	8.94	10.06	4.84	22.84	3.94	17.01	5.52	5.11	9.94	10.54	8.22	11	10.04	11.05	10.45	5.92	3.26	3.58	4.84
ENSG00000012223	LTF	0	0	0	0.34	0.16	15.26	0	0.15	0.28	0	0	0	0.76	0.64	0	0	0	0.11	0.03	0	0.03
ENSG00000012232	EXTL3	23.57	3.55	24.49	22.44	19.28	30.9	6.72	12.33	7.21	40.79	12.57	25.57	6.6	12.76	74.32	38.39	8.77	16.86	2.7	10.24	22.22
ENSG00000012504	NR1H4	0.02	0.02	0	0	1.63	0.01	0	0	0	0	0.04	0	31.51	0.16	0.1	0.01	0.04	2.34	0.02	0	0
ENSG00000012660	ELOVL5	154.4	134.43	262.72	154.56	233.12	94.52	178.4	136.12	181.11	183.03	162.65	228.07	27.03	68.16	50.38	229.8	107.92	75.02	92.5	81.5	114.71
ENSG00000012779	ALOX5	0	1.27	0	13.11	0	3.52	0.83	0.06	53.91	4.6	1.16	2.78	43.71	3.95	0.23	0	0	0.5	1.25	0.03	1.54
ENSG00000012817	KDM5D	23.99	15.65	4.58	8.58	33.5	26.84	11.75	2.31	0	14.97	15.44	0	9.74	19.91	0	18.67	2.08	22.42	9.14	3.64	65.92
ENSG00000012822	CALCOCO1	43.31	62.12	6.3	18.19	49.63	56.91	76.65	12.42	56.3	22.83	18.38	17.71	41.13	35.47	16.54	30.78	25.46	33.79	23.14	13.79	94.95
ENSG00000012963	UBR7	93.28	42.25	33.65	135.06	53.96	23.03	17.79	25.53	25.93	62.45	45.16	22.53	22.3	67.26	35.45	45.96	32.33	21.02	10.86	19.48	23.24
ENSG00000012983	MAP4K5	62.18	11.47	19.81	31.37	19.31	18.46	14.36	40.03	17.63	20.76	38.23	34.55	12.17	30.65	22.25	44.98	9.9	21.55	14.53	21.78	20.91
ENSG00000013016	EHD3	0.26	3.7	6.86	1.55	3.58	5.66	2.84	1.2	6.8	7.62	6.77	2.33	2.38	0.71	14.44	0.02	0.35	0.54	4.77	0.18	1.13
ENSG00000013275	PSMC4	155.5	91.02	152.73	112.17	92.8	76.65	57.35	132.45	56.79	86.14	62.3	49.55	113.43	83.99	97.81	70.68	84.09	59.16	124.9	48.97	83.81
ENSG00000013288	MAN2B2	8.1	8.28	30.79	25.78	27.67	9.12	32	56.17	15.88	3.85	5.95	14.23	9.08	14.73	5.44	11.07	9.49	37.66	14.75	3.92	21.55
ENSG00000013293	SLC7A14	0	0	0	0.01	0	0	0	0.01	0	6.89	0	0	0	0.38	0	0.04	0	0	0	0	0
ENSG00000013297	CLDN11	3.71	0.06	0.47	3.7	0	0.48	3.46	0.18	0.19	6.56	0.79	3.39	0.13	1.85	0.36	0.04	0.07	3.64	1.34	0.04	0.04
ENSG00000013306	SLC25A39	348.48	358.04	212.55	275.9	448.68	94.99	161.46	316.54	110.49	275.73	243.05	181.9	196.64	121.92	286.05	98.12	346.97	78.13	195.55	145.03	133.99
ENSG00000013364	MVP	5.41	25.08	45.57	12.49	92.8	88.32	27.22	39.05	111.75	2.9	33.45	87.56	64.64	104	3.69	5.15	64.22	93.3	8.33	6.9	79.77
ENSG00000013374	NUB1	43.96	56.01	60.55	50.89	93.31	60.9	62.56	88.89	73.71	66.49	64.51	35.71	36.18	79.62	41.8	95.88	43.44	126.99	11.5	16.03	57.47
ENSG00000013375	PGM3	55.89	13.54	68.98	17.11	49.09	20.73	29.96	54.13	30.49	16.2	20.63	56.83	29.73	23.01	35.22	11.62	20.35	24.86	47.67	11.83	65.96
ENSG00000013392	RWDD2A	13.79	2.95	3.92	3.89	17.45	6.39	10.2	5.55	5.39	3.98	3.64	4.77	5.61	5.76	3.1	3.57	4.04	4.64	15.41	4.43	11.01
ENSG00000013441	CLK1	133.6	52.42	21.96	68.13	60.25	73.6	51.75	24.75	54.99	53.88	43.68	18.3	63.34	62.97	45.87	33.06	31.7	16.09	80.96	22.13	66.66
ENSG00000013503	POLR3B	9.24	13.4	10.34	6.19	6.25	12.09	6.42	13.51	10.56	14.52	7	3.24	6.51	5.72	11.1	21.96	6.86	11.8	6.49	1.12	4.84
ENSG00000013523	ANGEL1	48.87	11.22	10.28	27.3	14.32	22.66	12.17	27.94	5.46	17.57	35.78	20.96	8.36	27.34	19.44	19.61	34.77	18.73	6.52	2.73	14.42
ENSG00000013561	RNF14	37.91	53.86	39.56	38.86	62.26	48.05	32.37	42.76	17.21	52.68	35	30.26	42.39	39.29	16.54	17.52	23.6	39.71	20.2	8.22	57.63
ENSG00000013563	DNASE1L1	30.86	39.53	5.21	10.59	25.13	17.28	19.29	9.5	15.97	13.46	26.98	39.11	17.8	27.93	15.87	13.51	18.45	8.21	14.44	4.39	12.37
ENSG00000013573	DDX11	80.18	33.54	17.27	130.52	24.72	64.72	17.27	35.35	14.42	48.79	57.49	37.79	27.43	66.59	39.64	54.95	59.41	26.13	72.54	18.98	22.76
ENSG00000013583	HEBP1	35.97	49.91	13.83	29.24	33.08	26.8	33.7	18.59	19.79	14.1	26.55	63.64	16.3	34.8	17.24	27.14	6.92	34.91	24.78	28.74	43.67
ENSG00000013588	GPRC5A	7.32	0.24	41.96	0.19	33.25	37.75	0.5	21.63	40.61	0.35	25.39	75.71	27.65	36.49	0.82	0.09	5.04	83.07	0.8	8.83	14.82
ENSG00000013619	MAMLD1	0.68	0.24	3.37	10.03	3.6	2.41	0.08	0.96	3.57	0.48	0.62	3.83	0.14	0.18	4.38	0.04	0.09	1.57	0.93	1.21	0.9
ENSG00000013725	CD6	0.04	0.44	0.2	0.13	0.23	0.84	0.13	3.01	1.7	0.61	0.39	0.55	0.45	0.19	4.19	0.4	0.59	1.42	0.3	0.07	0.18
ENSG00000013810	TACC3	151.93	43.85	67.48	255.6	41.27	20.95	9.41	79.96	50.89	151.37	66.18	59.37	18.91	132.9	96.99	185.68	71.1	103.08	76.52	14.58	28.6
ENSG00000014123	UFL1	22.93	17.04	24.81	10.9	28.92	17.65	9.32	16.59	15.24	7.6	8.9	19.83	14.46	13.18	11.43	12.04	4.91	23.09	17.84	7.69	26.9
ENSG00000014138	POLA2	40.62	14.72	49.92	41.93	44.4	11.04	10.28	46.64	41.66	48.46	30.04	16.7	22.75	51.06	37.99	162.39	36.63	73.32	13.32	8.28	17.33
ENSG00000014164	ZC3H3	29.12	23.21	7.02	25.73	12.77	8.2	9.95	10.3	6.5	12.52	22.74	15.83	20.61	18.13	10.98	6.86	6.58	5.15	6.55	4.42	3.59
ENSG00000014216	CAPN1	88.12	79.26	152.24	105.76	117.87	141.7	45.45	80.22	197.33	55.54	82.89	145.21	127.78	197.11	88.5	102.79	46.25	87.2	13.16	41.27	126.93
ENSG00000014257	ACPP	0.18	6.16	1.2	0.33	9.28	0.56	78.77	4.75	4.63	6.75	1.38	2.27	33.04	8.69	2.17	0.25	13.83	3.38	66.17	1.56	4.72
ENSG00000014641	MDH1	285.86	165.91	168.21	379.95	333.63	348.72	242.9	270.82	86.77	505.77	269.66	474.7	163.97	302.68	281.83	79.02	294.84	191.52	141.52	66.82	216.29
ENSG00000014824	SLC30A9	55.72	21.78	69.05	42.44	68.37	50.53	59.74	45.2	43.67	40.33	33.86	28.77	20.72	75.66	34.76	54.29	41.3	113.46	32.39	15.19	58.99
ENSG00000014914	MTMR11	0.41	0.89	1.05	2.23	2.65	4.18	1.22	4.56	5.83	4.19	11.79	6.24	2.05	18.88	6.56	0.22	0.79	3.14	2.88	1.65	1.63
ENSG00000014919	COX15	27.97	17.34	15.06	13.29	21.82	20.16	21.5	28.7	29.71	23.95	49.71	31.82	19.85	34.02	32.36	17.66	21.1	40.18	12.59	9.44	10.35
ENSG00000015133	CCDC88C	27.96	23.27	8.47	13.45	21.82	29.98	15.38	22.39	35.99	13.67	41.23	35.71	30.6	45.65	10.18	40.36	44.08	7.91	8.64	7.99	14.64
ENSG00000015153	YAF2	22.9	11.98	11.55	23.03	8.41	14.66	9.27	10.47	7.02	27	13.45	8.09	7.95	6.24	17.13	9.73	5.87	6.72	12.31	4.73	10.32
ENSG00000015171	ZMYND11	38.42	21.15	30.55	36.24	21.23	24.36	37.31	61.28	34.91	11.1	18.61	56.57	31.39	50.09	24.01	43.29	37.75	40.48	43.68	28.34	41.65
ENSG00000015285	WAS	0.25	0.16	0.15	1.98	0.35	0.35	0.08	0.25	0.25	0.66	0.81	1.91	0.65	0.55	0.26	0.08	0.2	0.06	0.16	0.19	0.31
ENSG00000015413	DPEP1	1.2	0	0	0	0	0.09	1.01	0.04	0	0.06	0.03	0	0.21	0.02	0.39	0.13	0.08	0.03	0	0	0
ENSG00000015475	BID	14.39	23.11	38.35	45.39	101.67	62.5	9.31	35.61	34.28	13.34	84.49	126.88	25.86	22.84	47.63	7.24	31.23	23.05	22.06	11.37	16.38
ENSG00000015479	MATR3	356.42	211.54	206.81	345.84	178.41	283.53	188.36	211.91	278.55	351.79	275.95	190.88	160.18	272.59	283.46	335.73	141.34	239.93	154.09	51.6	234.1
ENSG00000015520	NPC1L1	0.05	0.74	0.03	0	0.73	0.1	0.05	0.06	0.1	14.73	0.18	0.11	0.03	0.08	0.11	0.01	2.59	0.2	0.08	0.04	0.01
ENSG00000015532	XYLT2	22.52	6.33	23.68	51.57	29.23	19.48	17.63	23.81	16.5	11.32	31.86	41.68	13.15	10.74	20.98	29.06	17.73	6.42	11.53	8.03	12.78
ENSG00000015568	RGPD5	4.07	4.53	0.69	5.06	8.18	2	6.6	1.25	4.09	6.59	8.56	7.45	2.72	3.55	7.11	0.23	1.96	1.25	1.32	0.81	0.97
ENSG00000015592	STMN4	0.07	0.05	0	1.76	0	0.24	0.04	0	0.05	3.5	0.03	0	0	0.24	0	0	0	0.07	1.04	0.05	0.06
ENSG00000015676	NUDCD3	78.03	102.61	96.66	104.09	128.3	67.97	86.2	112	38.94	66.14	78.09	114.36	50.93	72.74	47.53	29.42	41.92	99.67	22.96	18.32	61.17
ENSG00000016082	ISL1	6.57	0.14	3.45	84.43	0	4.03	0.06	0.23	0.16	5.24	0.95	0.11	1.51	1.17	0.32	1.75	0.33	0.07	0.2	0.03	0.05
ENSG00000016391	CHDH	1.74	13.5	4.38	4.24	25.96	2.55	17.49	5.09	5.24	5.43	22.63	3.41	6.74	18.5	5.2	9.86	13.51	21.59	2.45	3.64	10.58
ENSG00000016402	IL20RA	31.07	14.09	15.28	0.3	12.49	14.35	20.5	62.12	5.11	1.25	17.4	21.58	12.7	4.69	8.25	27.42	13.32	5.97	2.89	5.26	3.65
ENSG00000016490	CLCA1	0	0	0	0	0	0	0	0	0	0.06	0	0	0.26	0	0	0	0.01	0.3	0	0	0
ENSG00000016602	CLCA4	0.49	0	0.18	0.04	0	65.16	0.03	0	0.03	0.03	0.07	0	3.92	0.16	0	0.37	0.02	0.13	0.01	0	0.06
ENSG00000016864	GLT8D1	39.56	31.89	87.43	46.83	89.45	29.35	76.15	48.45	31.34	93.58	70.74	48.62	27.91	65.62	50.44	40.34	39.7	57.59	25.97	18.48	60.07
ENSG00000017260	ATP2C1	128.6	71.14	179.47	74.18	140.68	80.5	65.6	77.67	106.57	72.28	110.87	104.41	71.76	111.45	105.78	91.73	78.46	99.61	71.61	41.78	48
ENSG00000017373	SRCIN1	11	1.69	0.85	8.31	13.23	3.57	3.67	8.97	21.2	8.47	13.35	2.23	49.42	21.78	8.93	3.95	14.67	0.67	3.7	5.92	2.15
ENSG00000017427	IGF1	8.26	1.54	0	0.23	0.01	0.01	33.35	0	0.01	0.02	0	0	0	0.01	0	0.75	0	0	0.11	0.03	0.01
ENSG00000017483	SLC38A5	0.36	0.09	0.17	0.29	0.03	0.13	0.07	0.89	0.04	0.28	0.19	0	0.44	0.33	0	0.22	0	0.3	0.78	0.07	0.09
ENSG00000017621	MAGIX	7.63	1.73	1.26	3.25	6.39	0.41	7.49	9.86	2.48	2.78	3.81	0.86	12.11	8.35	1.96	1.55	9.92	1.01	0.79	1.82	1.17
ENSG00000017797	RALBP1	24.09	23.04	40.5	67.59	46.93	48.68	34.24	35.77	57.91	41.24	50.73	20.36	102.03	51.58	33.84	11.78	16.44	42.81	18.93	10.98	24.71
ENSG00000018189	RUFY3	30.9	26.82	18.83	42.84	12.53	13.9	11.4	13.8	7.13	64.51	36.09	9.55	12.41	43.95	8.1	9.48	10.6	12.35	7.88	14.04	11.03
ENSG00000018236	CNTN1	7.24	0.12	84.81	17.31	0	0.7	0.21	0.03	0.02	69.91	7.6	0.07	3.09	0	0.19	0.04	0.1	0	0.89	0.52	0.17
ENSG00000018280	SLC11A1	0.13	0	0	0.05	0.18	0.07	0.98	0.17	0.1	0.07	0.1	0.1	0.22	0.38	2.92	0.14	1.15	0.11	0.04	0.03	0.06
ENSG00000018408	WWTR1	35.13	6.71	74.48	0.59	18.39	25.73	14.84	57.83	51.39	1.79	63.58	116.53	2.92	32.7	154.9	40.92	7.67	24.6	17.28	12.47	69
ENSG00000018510	AGPS	24.65	1.43	13.83	25.39	13.07	3.13	2.96	13.13	6.46	0.06	4.61	10.54	11.69	18.39	10.2	16.41	1.16	20.69	2.9	1.47	7.59
ENSG00000018607	ZNF806	0.2	0	0	0.03	0	0	0	0	0	0	0.15	0	0	0	0	0.05	0	0	0	0	0
ENSG00000018610	CXorf56	33.71	23.89	5.56	22.56	17.62	18.27	11.04	12.04	26.8	19.43	16.29	17.09	21	17.51	23.54	32.26	13.68	18.54	9.55	2.22	12.73
ENSG00000018625	ATP1A2	0	1.05	0	0.08	0.06	0.01	198.97	0.13	0.09	0.02	0.01	0	0	0.09	0	0	0	0	0.06	0.06	0
ENSG00000018699	TTC27	4.85	14.72	16.97	4.58	13.9	8.54	7.48	18.44	13.66	19.21	15.2	11.96	9.14	10.99	17.94	19.77	10.36	16.06	5.96	2.72	9.62
ENSG00000018869	ZNF582	13.59	3.38	2.62	0.81	2.93	0.06	4.82	2.04	1.52	3.68	5.26	0	2.76	2.5	4.78	2.81	0	2.02	3.25	0.58	2.06
ENSG00000019102	VSIG2	0.82	0	0	0.5	0.39	4.93	34.54	9.55	3.55	0.81	6.65	0	0.55	0.1	0.13	0.29	0.05	16.9	0.83	1.18	12.39
ENSG00000019144	PHLDB1	26.04	1.05	23.5	16.56	17.13	5.18	5	17.13	5.92	4.93	18.6	10.5	4.94	62.85	12.93	4.62	2.22	4.36	15.75	2.25	7.07
ENSG00000019169	MARCO	0	0	1.24	0	0	0.9	0	0	0.32	0	0	0.1	0	0	0	0	0.05	0	0	0	0.02
ENSG00000019186	CYP24A1	2.3	0	0.04	0.99	0.19	22.01	0	0.57	0.51	0	0.52	40.48	0.04	15	11.66	0.07	0	0.02	0	0.02	0.26
ENSG00000019485	PRDM11	4.96	1.59	2.02	4.5	2.79	1.84	0.42	0.92	0.57	5.67	2.17	1.27	1.57	3.46	3.43	1.02	2	0.84	0.89	0.08	1.21
ENSG00000019505	SYT13	2.3	0.08	0.02	11.18	5.6	0.25	0	1.09	0.03	116.98	0.85	0.31	0.23	18.69	0.78	0.96	0.25	0.67	1.32	0.02	1.29
ENSG00000019549	SNAI2	0.26	7.63	26.85	69.65	3.7	32.76	2.75	2.31	9.62	0.02	25.17	36.99	0.26	0.01	68.83	0.02	0.04	0	2.51	0.41	1.09
ENSG00000019582	CD74	3.91	0.23	1.16	0.73	915.45	89.77	28.73	1.27	1565.54	0.79	313.74	119.01	1.6	441.89	0.58	3.13	0.27	5.82	51.94	26.9	838.8
ENSG00000019991	HGF	0.09	0	0.04	0.37	0	0.12	1.19	0.03	0	0.03	1.18	0	0.31	0	0.01	0	0.06	0	0.08	0.12	0
ENSG00000019995	ZRANB1	19.85	8.01	9.25	29.96	9.75	12.75	13.12	15.88	8.58	9.87	18.83	12.47	9.11	16.75	9.97	23.8	4.26	8.68	8.53	6.24	11.6
ENSG00000020129	NCDN	23.06	7.26	15.13	16.42	26.88	20.89	25.55	10.98	19.44	16.97	22.26	24.05	13.17	24.25	28.46	13.11	41.86	7.57	11.49	2.48	11.7
ENSG00000020181	GPR124	0.42	0	0.08	6.61	0.02	0.24	0.82	2.55	0.07	1.57	0.71	0.36	0.29	0.45	0.42	0.07	0.03	0.09	0.05	0.03	0.08
ENSG00000020219	CCT8L1P	0.04	0	0	0	0	0	0	0	0	0	0	0	0	0.03	0	0	0.04	0	0	0	0.02
ENSG00000020256	ZFP64	16.76	15.94	19.27	17.11	15.41	12.58	9.2	18.66	19.3	18.73	22.84	18.67	11.94	9.44	28.22	96.18	11.2	12	3.17	2.79	9.92
ENSG00000020426	MNAT1	180.16	38.32	47.58	129.69	46.53	85.24	40.52	79.78	29.79	84.78	115.95	102.87	21.71	67.85	69.14	75.51	43.19	29.7	16.79	51.4	45.12
ENSG00000020577	SAMD4A	3.9	5.2	12.04	5.78	6.13	2.02	5.11	14.79	7.74	0.71	15.68	4.18	4.34	6.1	2.85	0.43	7.97	6.38	6.26	12.12	5.68
ENSG00000020633	RUNX3	7.57	0.02	0	2.01	0	0	0	10.93	1.64	0.07	0.03	3.36	3.61	8.17	0.04	0.01	0.02	0	0.06	1.29	2.72
ENSG00000020922	MRE11A	19.23	16.77	17.25	12.94	16.4	19.7	10.59	16.83	11.02	12.38	25.24	9.23	13	19.81	27.01	31.33	14.55	32.77	11.99	3.98	13.1
ENSG00000021300	PLEKHB1	95.97	5.27	2.84	3.4	11.53	7.82	60.56	37.45	32.99	86.03	60.33	3.04	29.36	53.98	12.48	184.61	33.68	125.52	112.01	57.32	134.44
ENSG00000021355	SERPINB1	33.15	0.75	0	14.96	5.36	138.88	0.34	0.03	11.99	95.26	37.1	118.03	2.78	25.46	0	11.4	169.2	203.71	0.06	1.83	45.48
ENSG00000021461	CYP3A43	0	0	0	0	0	0.19	0.27	0	0.01	0	0.06	0	0	0	0	0	0	0	0.56	0	0
ENSG00000021488	SLC7A9	0.71	0.52	0.09	1.5	0.12	0.07	0.36	0.14	0.16	0.73	0.12	0.07	0.39	0.55	0.19	0.06	0.04	0	0.29	0.33	0.1
ENSG00000021574	SPAST	5.99	7.13	5.86	9.57	5.85	7.48	6.59	10.4	4.17	23.25	8.63	14.23	7.9	8.75	13.63	7.21	2.46	8.32	4.18	1.85	6.62
ENSG00000021645	NRXN3	81.49	0.32	1.42	14.07	6.17	0.55	2.6	3.18	17.32	18.75	1.87	0.53	6.15	3.09	0.99	17.12	0.16	0.09	2.09	0.01	3.9
ENSG00000021762	OSBPL5	3.75	18.28	4.12	7.83	18.07	6.88	5.06	6.03	21.74	0.22	14.14	4.5	22.54	45.77	5.47	8.19	16.65	2.47	3.07	4.1	9.49
ENSG00000021776	AQR	19.49	17.95	18.57	18.51	16.62	24.28	14.61	14.15	39.24	14.76	24.63	18.33	17.54	9.6	22.38	44.43	23.57	20.97	35.87	12.76	16.55
ENSG00000021826	CPS1	0.04	3.61	8.7	1.27	0.37	0.89	1.88	120.49	0.02	0.39	0.77	0.1	0.09	0.02	14.81	0.25	0.08	13.37	0.76	0.03	1.14
ENSG00000021852	C8B	0	0	0	0.03	0	0	0	0	0	0	0	0	0	0	0.14	0	0	0	0	0	0
ENSG00000022267	FHL1	44.19	0.15	7.24	166.81	0.86	0.89	2.39	41.57	5.56	52.84	2.78	14.13	1.88	2.89	97.3	3.55	0.21	0.08	0.44	0.07	2.22
ENSG00000022277	RTFDC1	150.61	105.27	89.26	139.08	107.55	85.89	100.54	139.38	52.75	108.47	81.91	119.42	53.35	63.3	171.51	79.34	83.48	81.17	50.43	24.46	87.53
ENSG00000022355	GABRA1	0.02	0	0.93	0.04	0.31	0	0	0	0.05	1.03	0.32	0	0.02	0.09	0	0	0	0	0.37	0.01	0
ENSG00000022556	NLRP2	110.8	0.12	0	0.02	0.01	62.85	0.09	78	0	0	43.55	0.01	0	0	0.02	20.49	0.21	0.06	0	0	0
ENSG00000022567	SLC45A4	20.47	7.09	17.02	8.6	19.87	25.78	10.47	15.29	35.1	9.75	27.94	16.17	35.47	26.96	22.5	13.23	8.94	15.75	6.39	4.54	13.95
ENSG00000022840	RNF10	115.47	172.5	91.81	119.47	93.46	108.94	136.45	95.04	131.64	108.28	126.46	83.83	93.49	82.38	90.54	91.78	137.27	110	179.52	88.41	102.15
ENSG00000022976	ZNF839	20.79	12.75	6.05	17.66	13.28	3.89	10.49	15.57	5.94	16.08	16.96	6.98	8.79	13.09	9.09	6.75	24.06	4.61	6.16	17.18	6.22
ENSG00000023041	ZDHHC6	64.66	9.66	13.52	40.9	23.62	32.02	27.34	47.54	44.02	19.09	33.36	8.56	35.18	58.84	19.46	113.35	18.6	24.35	29.79	13.91	22.98
ENSG00000023171	GRAMD1B	1.42	0.03	0.08	0.74	0	0.1	0.01	0.27	0.01	0.51	0	0.18	0.21	0.02	1.42	0	0	2.8	0.01	0.22	0.04
ENSG00000023191	RNH1	69.41	210.36	115.85	42.94	121.73	85.38	77.35	108.25	43.75	64.24	122.65	110.6	88.3	79.96	114.17	33.86	99.3	17.06	29.6	13.03	53.69
ENSG00000023228	NDUFS1	79.8	75.31	42.89	83.15	59.26	56.23	39.62	94.8	32.49	113.76	62.31	64.51	59.35	68.05	99.77	69.95	80.53	115.14	30.02	13.01	53.41
ENSG00000023287	RB1CC1	48.9	41.06	11.7	43.1	21.19	27.98	26.85	26.1	23.38	18.88	36.34	30.96	25.72	37.71	33.24	57.54	4.13	23.59	11.85	9.28	17.17
ENSG00000023318	ERP44	42.01	10	36.51	20.28	17	24.12	23.21	31.48	16.75	15.2	13.64	23.09	21.02	23.06	12.88	41.87	16.12	26.06	27.4	11.32	30.65
ENSG00000023330	ALAS1	24.23	27.66	23.85	29.59	42.28	28.55	33.97	82	74.99	75.5	41.79	49.66	51.84	48.08	36.93	49.88	43.39	83.91	21.67	18.36	37.71
ENSG00000023445	BIRC3	0.4	1.66	7.77	0.21	112.97	18.29	1.48	2.07	18.02	0.73	10.08	14.9	18.45	7.32	0.55	0.31	0.65	5.18	2.15	0.51	16.75
ENSG00000023516	AKAP11	3.31	3.13	6.38	7.74	1.77	18.19	4.14	7.52	5.21	8.47	13.42	8.65	11.48	7.16	5.66	5.81	3.72	14.63	1.8	2.55	11.04
ENSG00000023572	GLRX2	25.96	42.44	36.46	24.69	26.46	35.3	67.53	34.46	14.13	25.42	30.8	14.37	16.5	15.21	33.4	10.34	26.22	27.02	75.39	24.52	19.89
ENSG00000023608	SNAPC1	13.02	3.26	14.01	28.52	9.43	15.02	7.26	8.65	4.1	6.3	22.46	42.21	2.05	6.44	45.98	5.69	3	3.21	8.25	10.24	8.18
ENSG00000023697	DERA	29.28	13.76	27.03	46.67	21.39	31.86	15.44	30.65	15.18	31.78	12.81	40.66	8.21	28.59	30.24	24.49	32	30.21	40.2	6.77	20.1
ENSG00000023734	STRAP	228.85	161.35	133.62	178.86	79.84	166.57	86.83	181.76	192	107.24	62.67	153.08	49.2	56.54	170.96	449.83	101.83	100.66	510.6	104.56	100.89
ENSG00000023839	ABCC2	0.2	0.16	0.46	0.08	0.06	0.81	0.07	0.32	0.22	0.35	0.33	0.39	0.17	0.14	0.12	0.5	0.15	0.04	0.46	0.44	0.09
ENSG00000023892	DEF6	1.19	14.77	3.94	0.41	2.3	14.52	7.48	2.83	1.16	1.68	9.03	11.8	11.25	4.83	26.5	5.99	15.81	1.17	0.52	1.53	2.65
ENSG00000023902	PLEKHO1	47.3	0.88	8.7	66.67	2.67	5.3	1.58	20.32	3.66	28.13	12.34	3.27	1.23	16.98	11.62	19.64	0.94	1.03	6.71	9.25	4.16
ENSG00000023909	GCLM	5.6	8.49	63.85	16.54	34.26	24.17	9.19	30.75	13.93	24.75	39.79	26.86	13.53	8.8	35.37	9.97	14.3	14.58	8.63	4.58	7.14
ENSG00000024048	UBR2	16.05	11.42	11.02	9.62	8.16	11.63	9.17	12.55	7.78	16.62	11.3	6.29	7.84	7.19	9.43	14.44	5.94	8.96	6.94	2.9	9.53
ENSG00000024422	EHD2	0.4	0.16	2.72	1.93	0.61	5.94	1.66	2.93	7.16	0.11	3.79	39.54	0.72	0.16	1.04	0.02	0.22	0.03	0.19	0.06	0.95
ENSG00000024526	DEPDC1	29.3	13.99	35.05	11.57	4.78	11.75	2.03	13.61	12.63	31.92	39.05	25.76	5.31	23.41	29.15	38.13	4.83	16.21	8.97	3.05	7.03
ENSG00000024862	CCDC28A	23.76	16.2	5.6	8.87	35.81	7.04	22.52	24.85	17.04	20.55	19.59	14.82	5.02	15.91	23.24	9.26	11.81	9.81	9.28	4.11	19.22
ENSG00000025039	RRAGD	11.71	5.23	2.43	40.24	48.34	12.84	8.38	15.84	18.94	11.15	15.88	11.51	24.6	31.81	6.26	0.95	3.42	1.77	10.05	7.18	11.14
ENSG00000025156	HSF2	51.38	11.53	16.06	41.24	16.12	7.38	6.61	33.93	7.79	37.85	11.83	18.37	7.4	28.57	16.61	31.37	5.29	13.31	13.71	6.96	13.23
ENSG00000025293	PHF20	21.91	31.74	24.35	31.32	14.76	27.47	19.19	17.46	13.08	28.02	46.59	23.57	11.02	18.24	21.2	11.33	14.66	21.16	7.13	4.39	17.9
ENSG00000025423	HSD17B6	1.77	7.56	2.5	5.13	4.86	1.07	94.2	4.3	5.21	3.05	8.2	3.79	0.97	7.13	2.3	1.42	3.11	0.94	7.5	0.26	1.81
ENSG00000025434	NR1H3	21.95	26.23	6.13	12.37	18.15	7.3	13.68	13.89	8.53	20.02	17.02	19.69	61.69	22.79	24.53	8.83	22.48	11.08	8.46	7.32	6.57
ENSG00000025708	TYMP	1.88	1.3	0.54	1.59	31.68	18.06	4.33	9.17	4.86	1.3	12.05	60.63	8.39	4.93	0.66	0.17	4.12	0.5	0.54	0.24	0.5
ENSG00000025770	NCAPH2	120.56	33.24	24.65	142.18	88.73	29.02	17.26	46.78	26.92	36.91	45.32	42.06	40.94	68.84	34.01	38.58	25.45	22.4	26.47	9.16	11.04
ENSG00000025772	TOMM34	46.93	46.79	39.28	67.72	53.56	43	30.77	40.17	15.77	70.64	51.25	69.87	17.35	21.67	65.23	79.02	45.84	57.22	17.67	12.37	35.19
ENSG00000025796	SEC63	101.79	84.72	204.78	77.19	76	50.35	44.88	96.68	78.49	44.61	48.43	63.95	71.35	48.26	71.84	191.57	27.45	70.85	89.84	30.3	80
ENSG00000025800	KPNA6	26.44	10.99	17.88	24.58	19.05	18.77	14.18	26.79	17.22	25.7	30.34	26.69	11.71	17.22	24.92	16.64	20.07	24.4	10.14	6.86	18.24
ENSG00000026025	VIM	83.54	2.15	42.9	737.39	5.89	21.06	43.07	0.15	2.85	131.01	68.72	100.96	5.26	10.93	1.93	5.23	0.68	12.55	115.18	27.35	50.29
ENSG00000026036	RTEL1-TNFRSF6B	9.67	2.83	0.57	10.53	6.67	5.54	1.58	5.07	2.92	4.17	3.35	3.06	3.62	5.81	5.64	1.17	3.28	1.05	0.96	0.84	2.44
ENSG00000026103	FAS	0.21	1.04	0	2.24	0	21.63	9.1	13.02	4.4	1.21	6.33	12.29	7.15	44.34	12.45	0.11	4.36	3.82	1.09	5.52	16.14
ENSG00000026297	RNASET2	54.58	776.35	80.34	33.85	158.16	45.1	449.54	107.54	74.86	47.72	72.23	54.83	112.75	33.95	52.83	41.17	170.79	67.51	157.77	91.74	132.75
ENSG00000026508	CD44	58.24	9.77	2070.99	16.11	411.36	540.35	108.12	227.04	622.46	25.59	158.95	776.23	489.18	21.12	858.16	13.82	447.59	279.24	196.74	164.18	260.5
ENSG00000026559	KCNG1	0.86	12.5	4.71	156.49	4.19	18.27	0.52	67.54	4.09	2.56	9.58	23.16	35	0.08	17.44	0	3.51	0.1	1.87	0.44	1.29
ENSG00000026652	AGPAT4	36.2	1.35	24.95	4.57	0.62	5.01	0.75	2.63	1.26	28.1	15.16	6.82	0.01	8.99	5.82	6.19	5.04	0.39	5.69	2.32	4.28
ENSG00000026751	SLAMF7	0	0	0	0	0	0.2	0	0	0.01	0	0.09	0.11	0	0.03	0.07	0	0	0	0.04	0	0.13
ENSG00000026950	BTN3A1	3.08	10.99	11.67	2.47	13.37	7.58	3.61	6.03	9.53	10.79	21.12	6.36	9.15	12.39	4.91	7.1	7.91	8.08	5.78	0.73	7.76
ENSG00000027001	MIPEP	5.38	35.12	8.15	10.74	22.21	20.06	735.5	19.27	5.81	15.57	4.82	5.9	15.99	8.52	6.66	7.88	9.54	26.84	93.38	6.49	38.31
ENSG00000027075	PRKCH	1.96	13.47	15.43	25.23	11.59	14.99	49.22	64.81	18.19	49.77	30.58	35.29	7.78	38.75	24.92	6.09	18.08	5.6	14.74	20.51	28.54
ENSG00000027644	INSRR	0.01	0	0	4.9	0.02	0	0	0.01	0	0.4	0	0	0	0.05	11.7	0	0.01	0	0	0	0
ENSG00000027697	IFNGR1	97.66	39.58	250.04	40.62	156.21	80.56	39.65	480.98	76.59	36.14	67.53	137.88	39.66	62.58	75.5	54.75	20.16	68.69	40.16	19.78	101.24
ENSG00000027847	B4GALT7	47.82	25.81	27.63	16.92	59.32	19.69	23.39	36.37	22.64	19.31	29.38	29.13	27.24	19.96	16.92	14.89	25.11	12.21	12.04	5.01	21.99
ENSG00000027869	SH2D2A	0.22	0.33	0	3.54	0.1	4.93	0.09	1.09	0.12	1.22	1.88	2.87	0.32	0.72	5.87	0.36	1.8	1.04	0.36	0.05	0
ENSG00000028116	VRK2	10.32	21.31	22.93	35.86	20.69	28.29	11.15	28.84	10.34	24.78	28.63	43.22	20.01	23.66	19.78	30.52	12.33	28.76	8.61	9.74	19.68
ENSG00000028137	TNFRSF1B	2.75	0.32	0.3	1.9	1.25	0.23	0.29	1.52	2.02	0.08	7.27	5.08	0.51	0.64	0.31	21.37	0.07	24.7	0.16	0.03	0.07
ENSG00000028203	VEZT	82.01	39.11	99.88	48.87	63.86	52.1	33.36	65.53	73.84	90.83	62.47	34.44	55.85	79.99	59.23	45.06	32.28	65.09	33.15	21.59	45.29
ENSG00000028277	POU2F2	1.12	2.24	0	1.58	0.27	0.12	0.41	1.03	0.65	0.92	0.49	0.22	0.23	0.39	1.28	1.49	0.02	0.09	0.37	0.57	0.25
ENSG00000028310	BRD9	72.73	24.15	20.43	25.82	43.21	30.48	24.64	29.02	15.28	29.75	11.8	25.77	47.62	28.49	25.63	28.07	24.31	19.8	13.3	9.09	34.21
ENSG00000028528	SNX1	122.3	89.13	34.99	38.21	105.85	87.35	86.96	54.24	70.51	60.65	85.97	78.62	48.42	40.66	113.4	64.21	40.4	43.42	27.99	18.26	67.42
ENSG00000028839	TBPL1	39.45	57.77	44.12	45.3	44.08	19.36	95.74	108.53	12.61	55.85	71.33	33.27	17.05	47.66	58.35	36.8	14.61	23.76	51	12.78	27.42
ENSG00000029153	ARNTL2	14.85	0.98	61.54	33.85	11.74	10.68	3.46	16.71	1.53	41.79	32.32	11.61	3.3	4.31	8.46	23.26	4.11	14.29	3.56	8.76	8.5
ENSG00000029363	BCLAF1	116.99	56.23	168.33	71.95	89.82	77.35	53.82	122.36	165.89	79.65	71.09	43.36	84.93	125.64	105.81	263.46	60.48	104.73	63.77	26.75	119.57
ENSG00000029364	SLC39A9	85.92	25.8	44.54	78.54	69.89	62.58	47.17	40.88	41.79	61.94	68.04	64.43	25.49	45.35	45.67	27.23	23.77	37.2	18.9	14.61	52.49
ENSG00000029534	ANK1	0.11	6.84	0.05	84.1	0.54	5.83	5.73	3.38	0.45	3.3	1.78	0.49	0.76	18.9	1.97	0	0	0.2	0.46	0.22	0.67
ENSG00000029559	IBSP	0.79	0	0	0.41	0	0.26	0	0.71	0.21	0	0	0.18	0	0	0	1.01	0	0	0.88	0.67	0.04
ENSG00000029639	TFB1M	14.64	10.37	11.86	5.96	10.33	11.22	6.81	31.55	7.72	7.3	21.86	13.96	8.97	20.58	17.02	10.82	11.51	5.26	13.01	5.08	12.12
ENSG00000029725	RABEP1	35.18	22.38	21.44	43.96	23.19	16.58	52.01	66.54	55.62	71.23	21.62	22.27	21.43	36.9	41.24	54.67	52.65	39.3	12.27	9.37	40.2
ENSG00000029993	HMGB3	502.88	109.6	158.49	349.33	82.11	158.6	41.76	250.91	252.56	326.9	245.83	302.26	26.47	236.73	165.81	407.51	117.34	102.62	79.53	36.69	80.26
ENSG00000030066	NUP160	38.25	22.88	20	19.9	25.14	20.38	8.89	24.54	17.91	47.03	38.57	11.89	21.64	41.3	48.45	18.54	14.41	23.04	12.24	3.68	15.71
ENSG00000030110	BAK1	48.8	24.37	28.15	8.94	10.73	37.92	13.82	21.08	11.15	17.54	10.6	32.93	15.01	10.52	39.28	16.73	32.14	17.77	12.21	6.33	10.88
ENSG00000030304	MUSK	0	0	0.02	0	0	0.02	0	0.23	0.02	0	0.29	0.22	0	0.03	0	0.03	0.1	0	0	0.07	0.12
ENSG00000030419	IKZF2	1.17	1.91	1.11	2.94	7.09	8.54	2.61	6.71	9.04	1.75	4.18	9.36	7.54	6.39	3.99	0.48	3.38	4.02	1.31	0.72	5.39
ENSG00000030582	GRN	299.07	199.82	306.31	175.72	700.49	135.19	380.87	212.04	325.39	237.27	233.27	259.67	232.17	149.93	348.95	155.86	214.65	139.98	213.96	57.13	381.86
ENSG00000031003	FAM13B	41.58	6.2	6.73	16.2	17.17	18.28	19.81	10.11	26.09	21.37	12.88	10.22	10.84	28.33	11.49	6.57	6.12	18.28	14.31	3.44	23.67
ENSG00000031081	ARHGAP31	0.49	1.08	0.62	0.37	0.62	0.95	0.13	0.16	0.43	0.38	0.08	0.07	0.35	1.04	0.43	0.03	0.02	0.45	0.45	0.12	0.95
ENSG00000031544	NR2E3	0.17	0.09	0.35	0.08	0.22	0.04	1.48	0.14	0.3	0.04	0.07	0.15	0.22	0.1	0.39	0.07	0.52	0.04	0.29	0.12	0.49
ENSG00000031691	CENPQ	22.1	4.61	8.55	22.35	10.83	7.86	3.26	7.68	4.99	26.39	23.96	5.43	3.36	6.02	14.69	9.73	5.34	5.4	11.53	4.97	5.26
ENSG00000031698	SARS	109.53	107.25	124.82	259.82	115.32	108.26	100.4	161.42	107.53	167.05	122.54	131.1	153.49	108.79	117.49	136.85	138.47	111.29	39.85	20.36	91.71
ENSG00000031823	RANBP3	78.98	45.45	70.4	62.49	52.52	52.36	39.71	47.38	102.62	98.06	55.47	30.28	33.19	64.35	53.95	125.55	26.9	47.75	31.49	14.98	62.87
ENSG00000032219	ARID4A	16.81	4.56	3.28	13.12	6.05	15.01	5.07	12.05	17.38	5.08	13.21	7.91	7.57	11.91	9.06	25.65	5.11	5.62	2.92	7.38	7.89
ENSG00000032389	TSSC1	22.25	32.23	24.97	29.26	23.4	20.48	24.93	43.93	13.07	61.48	31.83	31.78	19.99	31.59	38.56	29.66	49.3	21.19	11.29	7.82	17.43
ENSG00000032444	PNPLA6	34.68	28.57	57.14	22.67	32.15	40.55	20.75	52.99	38.92	54.86	47.03	19.17	24.58	50.78	36.52	29.98	24.99	9.94	25.93	15.69	24.46
ENSG00000032742	IFT88	5.68	6.77	7.35	15.13	18.04	9.23	15.14	17.12	5.86	10.81	6.43	3.48	8.88	6.38	5.03	5.88	3.67	17.4	11.32	5.53	10.86
ENSG00000033011	ALG1	24.9	11.14	54.6	9.51	44.32	13.7	40.91	52.96	22.85	14.92	27.98	9.56	21.57	15.23	14.76	16.3	25.19	49.22	11.81	4.35	34.47
ENSG00000033030	ZCCHC8	18.91	12.03	9.65	28.54	17.7	16.69	9.53	9.18	19.89	20.84	16.99	12.36	25.44	13.09	14.24	15.17	12.83	11.73	23.42	6.86	12.16
ENSG00000033050	ABCF2	42.84	36	40.61	25.89	38.79	32.14	25.75	55.96	14.75	41.98	38.02	19.12	25.76	39.65	30.54	36.38	48.13	75.85	8.35	9.07	24.8
ENSG00000033100	CHPF2	28.13	28.16	33.21	7.41	55.8	14.83	36.98	28.89	7.19	19.69	11.39	14.88	22.79	30.36	14.24	6.43	20.92	26.83	7.48	16.76	25.1
ENSG00000033122	LRRC7	0.32	0.17	0.13	1.48	0.87	0.29	0.09	0.02	0.08	0.61	0.07	0	0.12	0.26	0.15	0.27	0.02	0.04	0.64	0.09	0.11
ENSG00000033170	FUT8	56.35	2.93	21.51	59.83	16.72	38.45	6.35	66.47	40	32.3	50.04	41.08	10.84	24.63	11.14	8.45	3.76	26.78	9.12	3.42	9.36
ENSG00000033178	UBA6	45.85	39.21	50.49	42.46	29.85	36.07	25.67	29.03	50.93	47.25	59.37	26.92	17.93	64.07	30.81	66.27	21.87	40.76	11.25	12.46	44.62
ENSG00000033327	GAB2	12.83	2.87	3.46	14.48	3.64	1.54	2.38	10.1	9.34	8.94	7.33	1.03	10.26	13.48	0.73	28.44	3.88	7.48	2.2	4.53	3.2
ENSG00000033627	ATP6V0A1	41.96	16.72	55.48	85.83	68.66	20.33	45.2	39.94	61.47	58.57	37.72	15.92	35.63	31.6	27.11	59.73	26.34	26.73	33.91	20.54	48.23
ENSG00000033800	PIAS1	26.37	39.74	13.82	19.82	21.28	24.44	17.05	14.39	54.19	17.66	29.6	25.49	12.43	11.71	25.71	29.52	8.5	21.63	10.07	9.11	25.29
ENSG00000033867	SLC4A7	21.54	17.75	20.96	14.96	7.96	9.29	5.93	14.92	7.77	25.09	62.82	34	5.75	13.36	37.26	14.06	9.31	11.92	10	9.7	7.12
ENSG00000034053	APBA2	9.26	9.1	1.02	14.55	0.42	12.85	1.14	4.26	0.27	2.55	31.57	1.08	8.77	61.07	6.91	0.16	16.54	0.13	1.66	0.39	2.24
ENSG00000034063	UHRF1	60.68	5.54	27.82	115.22	40.5	11.84	5.18	33.74	26.18	53.49	30.54	8.36	12.64	64.39	17.16	53.12	13.86	17.22	13.9	3.83	7.83
ENSG00000034152	MAP2K3	62.48	44.79	57.83	39.62	30.24	38.89	31.5	15.95	84.98	23.2	59.47	44.59	34.12	39.37	31.28	108.55	85.45	28.51	16.08	28.43	41.33
ENSG00000034239	EFCAB1	0	0	0.33	21.06	55.18	0.02	0.1	0.56	4.46	0	12.15	17.04	0.02	0	4.06	0.02	0	0	2.29	0.07	0.96
ENSG00000034510	TMSB10	3453.83	1584.81	4067.99	4693.72	4675.21	969.62	1694.7	3965.73	2385.55	3363.63	1597.52	4248.32	1163.73	1848.32	2584.45	3374.95	2157.09	3169.86	4521.23	3554.59	2648.24
ENSG00000034533	ASTE1	12.07	3.29	6.25	5.47	8.99	6.03	2.34	6.18	5.13	5.29	7.82	8.23	4.66	7.28	9.61	7.76	3.09	8.7	5.75	1.78	4.52
ENSG00000034677	RNF19A	19.49	23.15	31.32	33.98	43.81	87.16	11.2	28.59	51.22	13.34	51.49	28.92	31.21	46.22	14.89	27.07	42.93	24	16.82	18.09	28.43
ENSG00000034693	PEX3	16.28	23.38	14.99	15.26	26.95	9.63	18.72	114.19	19.91	24.58	24.31	25.55	16.88	28.9	33.54	32.66	20.59	25.2	19.12	9.61	25.02
ENSG00000034713	GABARAPL2	79.99	156.02	80.42	76.01	210.59	136.53	155.85	73.39	44.98	125.95	119.45	136.11	79.08	141.92	91.43	76.65	80.71	71.59	47.85	55.59	112.71
ENSG00000034971	MYOC	0	0	0	0.03	0	0	0	0	0	0	0	0	0	0	0	0	0	0	0	0	0
ENSG00000035115	SH3YL1	4.9	73.12	24.13	16.91	61.35	42.49	38.75	65.23	88.2	32.01	103.72	103.51	187.2	54.62	58.48	14.71	53.61	142.05	85.12	53.54	77.93
ENSG00000035141	FAM136A	123.86	55.28	26.17	62.14	45.66	39.99	36.31	47.2	24.66	80.17	62.14	32.56	60.78	61.81	32	74.9	71.12	93.86	36.7	15.9	30.08
ENSG00000035403	VCL	41.32	42.01	72.75	54.84	57.67	49.04	21.12	70.06	89.89	23.07	55.28	135.08	29.46	69.51	54.4	44.71	106.67	34.95	47.65	58.75	59.01
ENSG00000035499	DEPDC1B	23.24	3.68	24.29	50.18	8.55	9.46	2.72	14.55	9.1	59.72	25.76	14.72	13.1	23.23	30.25	42.58	7.53	17.31	14.91	3.46	3.96
ENSG00000035664	DAPK2	7.06	1.8	0.67	8.09	10.66	0.2	0.73	3.78	13.34	0.29	2.24	1.05	7.77	2.45	3.51	0.23	2.85	3.85	0.63	1.42	4.13
ENSG00000035681	NSMAF	23.36	45.76	30.79	22.86	14.29	36.65	5.84	15.08	10	10.28	46.58	11.49	45.2	35.87	17.73	29.99	17.13	36.63	9.52	11.09	20.69
ENSG00000035687	ADSS	23.91	31.02	29.46	27.38	43.41	46.86	38.76	43.15	22.06	18.85	54.14	19.55	20.13	49.04	30.3	31.3	26.04	33.06	21.97	22	26.43
ENSG00000035720	STAP1	0.09	0.12	0	0.16	0	0	31.76	0.06	0	0	0.08	0	0	0.09	0	0.43	0.18	0	2.2	0	0
ENSG00000035862	TIMP2	41.55	1.62	46.14	175.33	59.69	13.68	24.25	50.16	103.4	21.86	66.79	21.22	12.94	62.98	15.59	8.3	2	28.59	60.03	31.06	13.96
ENSG00000035928	RFC1	63.4	15.52	33.08	63.77	35.02	25.78	36.46	37.9	167.53	34.28	35.89	25.87	19.34	66.7	55.1	147.41	23.46	58.62	18.72	8.74	26.8
ENSG00000036054	TBC1D23	27.26	21.6	15.81	10.93	17.19	12.82	17.8	21.74	19.95	27.09	17.25	23.36	10.02	17.24	15.78	21.68	6.67	21.09	14.96	6.4	19.61
ENSG00000036257	CUL3	86.5	14.57	45.29	77.12	55.8	55.76	56.7	67.52	37.57	74.62	40.95	33.86	44.04	63.53	52.92	45.42	26.06	64.81	47.04	42.45	44.47
ENSG00000036448	MYOM2	0.31	1.17	0.51	8.11	0.87	1.57	1.58	0.27	2.67	6.26	0.32	1.21	2.95	0.15	9.28	2.17	0.45	7.12	0.15	0.61	1.85
ENSG00000036473	OTC	0	0	0	0.23	0	0	0	0	0	0.03	0	0	0.09	0	0	0	0	0.52	0	0	0
ENSG00000036530	CYP46A1	4.4	1.38	0.54	5.72	1.39	0.12	0.45	0.47	0.53	0.54	0.5	0.94	0.82	2.6	0.47	0.93	0.75	0.04	1.71	0.47	1.54
ENSG00000036549	ZZZ3	22.04	17.76	20.21	20.26	22.01	34.13	16.72	17.52	20.62	32.93	36.35	8.47	16.63	24.17	29.53	24.84	15.39	24.46	7.95	4.02	15.57
ENSG00000036565	SLC18A1	0.15	0	0	0	0.24	0	0	0	0	20.09	0.01	0	1.77	0	0	0.13	2.63	0	0.08	0	0
ENSG00000036672	USP2	1.77	0.72	0.36	2.75	9.88	0.5	1.65	2.91	0.88	14.93	0.98	2.02	2.23	4.55	0.72	0.06	1.94	3.91	1.47	0.04	1.35
ENSG00000036828	CASR	0	0	0	0	0	0	0	0.02	0.01	0	0.01	0	0	0.94	0	0	0	0	0	0	0
ENSG00000037042	TUBG2	62.37	5.61	8.16	28.56	21.22	33.87	8.28	27.49	24.01	24.09	24.8	42.68	19.06	13.35	22.9	17.44	24	13.48	22.81	10.58	21.48
ENSG00000037241	RPL26L1	123.9	111.12	55.32	97.36	119.35	74.45	53.07	88.86	38.62	139.66	60.66	97.07	38.64	44.1	77.77	48.04	48.66	60.37	54.06	12.95	60.27
ENSG00000037280	FLT4	20.81	1.43	0.46	0	0.15	0.28	2.64	5.41	0.36	0.1	5.34	0.22	0.26	0.31	4.62	67.03	0.06	0.08	0.19	0.07	6.02
ENSG00000037474	NSUN2	162.64	144.77	96.82	60.19	75.15	72.99	68.56	108.05	31.61	57.63	32.42	85.35	89.36	54.82	87.16	110.16	71.21	71.85	48.73	25.08	59.87
ENSG00000037637	FBXO42	21.67	22.49	13.07	31.96	21.92	7.96	15.94	14.97	6.09	18.57	18.58	13.72	11.92	16.85	14.14	6.64	14.29	12.67	11.84	4.04	13.3
ENSG00000037749	MFAP3	32.45	16.89	38.1	12.45	30.43	29.17	11.35	25.13	21.41	40.65	22.23	17.91	23.16	23.63	23.83	18.94	9.77	21.19	9.75	2.68	23.84
ENSG00000037757	MRI1	38.07	55.23	8.99	20.5	12.81	23.42	14.22	37.58	25.45	27.35	31.77	19.85	44.87	36.63	39.32	24.57	29.52	15.21	19.98	9.79	20.5
ENSG00000037897	METTL1	36.54	63.36	60.77	18.96	22.65	25.49	20.47	42.39	17.06	30.17	47.71	35.26	33.01	24.66	44.17	61.88	36.3	37.5	62.9	15.81	25.29
ENSG00000037965	HOXC8	0.63	0.99	0.22	0.08	1.01	1.53	0.11	0.29	0.19	0.13	0.63	0.67	0.07	0.05	0.58	0.03	0.16	0.09	0.04	0.01	0.04
ENSG00000038002	AGA	14.23	5.3	29.11	3.48	54.94	20.51	72.76	16.16	25.53	4.57	23.64	7.54	5.9	31.48	13.92	26.28	32.23	38.91	16.07	9.1	31.4
ENSG00000038210	PI4K2B	28.33	8.26	43.32	27.13	25.08	20.55	37.61	28.34	22.01	13.37	16.5	20.53	17.43	51.43	13.69	92.82	20.07	48.18	25.28	8.09	20.56
ENSG00000038219	BOD1L1	15.16	13.99	13.89	20.53	14.12	18.34	10.86	9.92	7.91	7.92	8.97	9.7	6.69	12.46	15.32	28.52	6.76	16.2	15.9	3.74	8.56
ENSG00000038274	MAT2B	54.76	52.89	49.81	35.4	67.35	90.65	44.46	48.63	25.04	19.99	51.77	68.09	42.87	54.48	47.2	21.84	30.75	60.51	24.41	6.52	68.39
ENSG00000038295	TLL1	0	1.95	1.75	0.03	0.72	0.69	0.19	0.03	0.01	0.18	9.28	0.18	6.13	0.22	2.8	0.01	0.01	0.09	5.07	4.94	2.82
ENSG00000038358	EDC4	62.53	43.85	30.49	33.9	53.55	40.33	27.66	30.42	21.39	31.87	32.62	31.99	46.76	65.21	46.47	56.27	60.76	54.77	32.47	24.93	39.18
ENSG00000038382	TRIO	55.06	22.06	24.28	42.22	36.01	13.63	20.62	42.93	25.6	32.79	14.58	35.94	34.39	21.97	14.08	49.72	15.21	14.71	13.88	14.47	17.87
ENSG00000038427	VCAN	24.7	0.1	0.03	15.24	0.08	0.31	3.61	13.13	0	6.69	0.73	4.47	0.19	0.71	0.03	0.13	0.16	0.16	0.38	3.13	0.09
ENSG00000038532	CLEC16A	12.89	8.35	10.24	13.92	16.45	10.31	9.29	24.77	15.19	10.77	17.7	14.3	9.9	18.96	10.29	11.12	11.5	11.76	4.86	5.76	12.48
ENSG00000038945	MSR1	1.24	0.02	0	1.32	0	0	0.2	0	0.01	0.2	0	0	0.11	0	0.31	3.13	0	0.01	0.02	0.04	0.03
ENSG00000039068	CDH1	62.18	131.33	667.13	6.98	284.84	155.96	180.22	99.62	163.95	63.19	91.11	163.76	213.02	121.29	0.14	176.59	124.64	435.32	78.62	57.7	237
ENSG00000039123	SKIV2L2	17.69	37.39	49.14	45.8	19.22	60.84	25.5	80.88	15.42	66.96	38.26	49.7	32.87	48.82	39	28.41	21.77	67.64	25.75	5.05	60.65
ENSG00000039139	DNAH5	0.43	0.69	1.06	0.2	5.17	0.28	6.18	3.61	1.39	0.51	0.51	3.19	1.33	1.28	4.92	0.56	1.06	0.52	0.28	1.2	1.14
ENSG00000039319	ZFYVE16	20.44	7.9	22.02	19.62	27.72	28.99	17.04	33.45	20.07	23.59	13.52	19.28	12.11	24.93	13.71	10.85	14.15	13.98	15.44	4.68	18.53
ENSG00000039523	FAM65A	14.46	18.27	30.07	13.72	27.54	17.82	6.22	13.43	13.83	12.05	18.38	23.32	39.97	15.26	13.49	93.1	17.87	14.73	10.11	10.3	16.97
ENSG00000039537	C6	0	0	0.02	0	0	0	0.05	0	0.01	0.21	0	0	0.01	0	0	0	0.07	0.45	0	0	0.31
ENSG00000039560	RAI14	33.99	6.77	33.32	36.25	41.57	20.71	1.62	38.92	32.97	20.57	27.19	34.63	21.35	27.75	63.65	34.14	9.23	21.13	6.54	6.7	10.26
ENSG00000039600	SOX30	0.45	0.19	0.21	0.17	0.39	4.6	0.03	0	0.1	0.14	0	0.24	0.03	8.72	0.39	0.29	0.93	0.07	0.14	0.02	0.07
ENSG00000039650	PNKP	151.91	66.47	23.7	28.63	52.95	43.71	47.9	56.6	32.73	46.86	52.03	14.15	48.7	83.66	46.36	32.93	49.99	14.54	23.2	15.24	28.96
ENSG00000039987	BEST2	0.18	0.03	0	0	0	0.02	0.45	0.07	0.04	0.14	0.03	0	0.02	0.13	0.11	0.02	0.06	0	0.14	0.02	0
ENSG00000040199	PHLPP2	2.95	4.27	6.6	4.21	7.56	4.26	3.94	4.54	3.55	3.96	6.88	4.85	5.62	7.16	3.2	4.14	1.9	8.77	2.49	2.4	4.94
ENSG00000040275	SPDL1	66.03	20.23	23.19	65.61	15.23	19.07	6.92	26.44	17.27	53.92	31.46	18.15	21.31	37.87	27.75	50.41	15.73	28.99	21.65	3.8	12.62
ENSG00000040341	STAU2	109.23	54.46	54.29	80.05	37.49	49.25	75.02	64.91	84.01	67.83	138.91	65.77	41.43	104.82	35.73	117.83	35.12	67.37	42.24	28.01	44.25
ENSG00000040487	PQLC2	26.22	6.94	15.36	22.42	26.67	8.36	10.28	17.93	7.4	17.72	13.05	7.58	13.51	19.61	12.01	7.99	16.41	7.53	7.92	2.32	9.02
ENSG00000040531	CTNS	18.39	11.9	14.6	7.72	8.03	3.14	13.39	16.82	15.67	13.53	5.69	5.08	7.18	22.21	7.59	15.97	17.37	9.58	3.24	3.28	10.99
ENSG00000040608	RTN4R	18.47	2.91	9.33	48.7	21.07	7.77	2.18	8.81	4.23	9.46	12.34	21.26	5.07	5.46	8.86	6.21	3.65	0.5	1.72	0.95	0.67
ENSG00000040633	PHF23	53.15	21.54	30.35	21.39	13.75	18.72	36.59	30.08	46.53	44.91	17.13	16.13	14.7	18.55	35.45	113.91	23.26	38.43	15.6	8.01	33.46
ENSG00000040731	CDH10	1.63	0	0.41	0	0.16	0	0	0	0	7.86	0.05	0.01	0	0.04	0	0.03	0.01	0	0.07	0	0
ENSG00000040933	INPP4A	12.45	9.41	5.63	21.84	16.28	14.84	5.52	8.55	9.65	25.46	19.65	19.41	8.75	13.56	9.7	9.91	8.46	7.21	3.93	4.15	6.96
ENSG00000041353	RAB27B	0.39	5.64	41.99	0.19	27.78	7.37	13.7	46.7	6.16	1.44	4.75	9.2	11.35	1.72	3.63	0.17	5.65	31.06	1.75	1.48	14.37
ENSG00000041357	PSMA4	243.96	167.4	190.53	225.84	198.48	215.88	180.59	152.66	186.43	194.11	234.9	199.78	83.27	95.15	260.13	171.24	97.43	147.48	171.17	90.3	148.18
ENSG00000041515	MYO16	0.04	0	0.03	12.16	0.12	0.02	0.13	0	0.03	0.07	0.02	0.01	0	0.02	0.1	0	0.03	0	0	0	0
ENSG00000041802	LSG1	183.18	27.43	15.95	13.82	27.4	68.64	15.32	38.47	135.52	31	46.2	13.22	30.7	30.21	51.22	102.1	59.05	37.29	66.16	10.85	32.61
ENSG00000041880	PARP3	3.36	3.86	4.61	4.66	14.03	10.98	4.79	6.97	24.71	3.3	9.08	15.77	3.88	13.52	12.21	8.5	5.31	13.43	3.7	3.78	7.29
ENSG00000041982	TNC	2.85	0	176.53	186.66	16.89	32.12	0.61	3.34	10.87	1.03	4.29	2.54	0.25	24.5	22.28	0.57	0.84	0.09	2.12	3.21	1.87
ENSG00000041988	THAP3	25.76	16.91	15.33	37.96	15.59	21.48	14.44	16.61	5.04	22.38	27.35	20.75	12.91	5.48	8.62	13.78	14.9	4.85	7.09	4.09	10.64
ENSG00000042062	FAM65C	0.07	0.05	0.02	0.03	0.39	0.07	1.15	2.19	0.19	0.04	0.29	0.13	0.9	1.69	11.49	0.02	1.16	0.24	0.46	0.19	0.05
ENSG00000042088	TDP1	37.32	54.21	19.47	49.29	15.65	19.99	12.46	24.57	7.74	34.88	45.79	20.32	13.97	25.91	24.5	32.17	25.28	23.74	8.15	6.31	18.22
ENSG00000042286	AIFM2	11.33	6.77	6.47	1.15	1.68	2.74	3.39	1.01	1.32	0.65	1.44	21.81	10.94	9.48	0.74	8.01	2.51	3.95	6.24	4.07	6.32
ENSG00000042304	C2orf83	0	0	0	0	0	0	0	0	0	0	0	0	0	0	0	0	0.02	0	0	0	0
ENSG00000042317	SPATA7	12.09	6.68	6.49	14.13	9.58	6.8	8.57	6.37	3.72	9.52	7.42	10.04	6.25	9.94	9.62	9.42	4.08	7.1	4.3	1.21	4.65
ENSG00000042429	MED17	62.65	50.45	46.14	27.07	28.28	45.4	25.99	41.19	44.15	21.67	55.32	17.51	31.98	40.29	47.58	112.16	32	49.58	59.07	17.61	40.85
ENSG00000042445	RETSAT	22.46	27.79	104.12	21.4	47.93	80.25	53.48	56.33	63.86	20.29	40.73	65.32	73.74	34.98	126.78	26.56	34.35	97.35	36.36	24.51	94
ENSG00000042493	CAPG	0.33	0.91	1.79	0.6	6.43	71.65	0.28	52.94	10.95	0.82	21.46	150.11	1.95	1.65	11.18	1.34	5.82	3.13	1.88	1.22	3.76
ENSG00000042753	AP2S1	340.48	377.92	205.22	227.08	245.96	182.91	263.1	454.66	29.57	189.24	230.52	174.69	116.28	148.96	254.56	72.03	134.65	113.83	151.3	132.52	133.65
ENSG00000042781	USH2A	0.01	0	0	0.4	0.02	0.01	0.01	0.01	0	0.19	0.02	0	0.01	0.01	0	0.02	0.02	0.02	0.01	0.01	0
ENSG00000042813	ZPBP	0.2	0	0	0	0.16	0.07	0	0.07	0	0	0	0	0	0	0	0	0	0	0	0.03	0
ENSG00000042832	TG	0.68	0.02	0	2.99	0.89	0.2	5.42	0	0.1	0.13	0.09	0.01	1.7	0.25	0.1	0	0	0.22	0.57	0.08	0.2
ENSG00000042980	ADAM28	2.16	0.29	0.09	0.57	0.36	1.34	1.24	1.03	0.11	0	0.34	10.1	0.05	1.38	1.27	0.01	0.12	10.47	2.99	0.36	2.33
ENSG00000043039	BARX2	0.64	0.32	3.48	3.51	2.81	12.16	2	20.08	1.88	0.03	3.07	4.5	9.82	8.33	9.63	1.05	13.8	8.94	4.3	0.29	1.68
ENSG00000043093	DCUN1D1	33.81	24.36	35.4	13.33	26.47	32.4	17.89	40.02	78.18	24.68	56.58	19.15	16.02	31.53	42.03	74.69	15.61	46.39	25.9	7.46	26.76
ENSG00000043143	JADE2	1.28	10.73	9.2	3.66	8.44	11.65	8.75	30.67	26.08	9.98	36.86	136.6	12.99	24	18.14	1.31	13.45	11.11	3.29	1.98	10.56
ENSG00000043355	ZIC2	14.5	8.21	7.32	35.79	14.47	8.09	8.87	36.89	3.12	0.34	11.17	8.85	1.39	0.24	20.31	16.57	5.05	3.18	11.74	4.64	7.17
ENSG00000043462	LCP2	0	0	0	0.02	0.03	0	0.04	0	0	0	0.06	0.03	0.03	0.08	0	0.03	0	0	0	0	0
ENSG00000043514	TRIT1	42.56	13.46	8.88	29.48	21.09	27.57	12.43	29.73	18.08	32.68	23.19	10.31	13.48	48.75	22.22	25.93	20.78	18.28	26.08	6.44	16.08
ENSG00000043591	ADRB1	8.34	12.26	0.29	1.1	12.43	4.62	29.26	11.8	9.8	0.74	21.47	2.89	9.73	13.03	1.07	0.18	5.84	1.38	22.28	6.65	4.65
ENSG00000044012	GUCA2B	0	0	0	0	0	0	0	0	0	0	0	0	0	0	0	0	0	0	0	0	0
ENSG00000044090	CUL7	15.1	13.5	4.74	13.97	21.83	6.26	9.55	10.97	9.34	21.52	15.07	13.66	7.64	7.11	11.34	11.8	7.12	7.54	5.96	4.32	10.59
ENSG00000044115	CTNNA1	316.47	191.63	311.05	243.39	137.78	442.81	214.06	309.3	701.13	191.86	228.41	226.81	94.41	350.62	230.11	371.63	231.66	293.66	154.74	68.59	439.39
ENSG00000044446	PHKA2	62.62	7.12	8.51	31.75	11.62	31.2	14.88	33.53	5.76	13.94	12.7	8.4	18.74	19.53	19.01	16.1	8.39	20.72	11.49	9.33	16.34
ENSG00000044459	CNTLN	10.6	0.76	5.15	10.89	7.6	3.47	1.07	5.62	2.76	12.87	7.48	3.44	2.83	9.73	6.39	7.19	3.65	1.11	1.47	1.26	1.59
ENSG00000044524	EPHA3	1.7	0.17	30.34	1.34	0	0.03	0.41	0.02	0.02	1.34	2.47	1.86	0.02	0.01	17.78	0.09	0	0.01	0.24	0	0.01
ENSG00000044574	HSPA5	247.17	135.63	763.78	455.31	167.11	218.11	305.87	301.28	235.95	442.47	243.12	450.08	232.56	285.48	351.66	415.46	170.6	259.32	221.52	69.09	246.78
ENSG00000046604	DSG2	35.82	23.92	225.75	2.63	79.63	42.42	28.53	97	47.31	71.22	64.26	58.87	34.55	49.01	69.82	30.87	20.84	196.14	14.15	15.26	66
ENSG00000046647	GEMIN8	28.77	16.47	11.49	15.11	14.18	19.42	21.31	28.83	6.04	13.3	13.79	12.17	21.9	13.91	17.28	16.16	10.33	20.43	10.31	5.66	19.69
ENSG00000046651	OFD1	40.3	8.36	6.47	27.47	15.56	27.91	17.85	27.56	11.92	13.84	11.97	8.98	23.27	23.75	14.18	16.24	9.52	16.69	17.43	18.3	16.11
ENSG00000046653	GPM6B	47.18	4.2	1.73	104.51	1.87	2.31	1.97	8.79	0.15	15.88	2.58	0.21	2.02	1.59	3.17	5.45	0.63	1.68	1.25	4.37	2.24
ENSG00000046774	MAGEC2	0.78	0	0	0.41	0	0.04	0	0.17	0.03	0.07	0	0	0	0	0.11	70.62	0	0	24.81	0	0
ENSG00000046889	PREX2	0.17	0.04	0	0.22	0.44	0	2.06	0	0.01	0.16	0.04	0	0.03	2.04	0.07	0	0	0	0.33	0	0
ENSG00000047056	WDR37	9.36	7.85	5.1	12.1	7.01	5.89	14.25	10.85	10.25	6.41	5.26	24.14	8.29	6.82	8.44	6.63	8.63	6.58	14.47	5.04	6.86
ENSG00000047188	YTHDC2	7.99	17.47	13.9	11.96	14.59	37.62	4.59	17.45	11.47	15.11	17.3	8.79	6.48	14.75	16.96	12.57	10.17	8.45	5.41	2.87	18.89
ENSG00000047230	CTPS2	37.28	7.36	8.81	13.37	14.25	10.8	10.63	25.13	6.98	12.82	12.32	4.41	18.84	17.52	12.08	24.74	9.46	21.8	14.14	9.69	10.25
ENSG00000047249	ATP6V1H	60.97	81.1	37.48	95.73	56.91	48.54	28.63	50.9	40.47	47.11	75.43	51.99	76.48	91.49	35.28	35.75	21.14	46.4	32.93	36.65	45.85
ENSG00000047315	POLR2B	110.66	161.8	84.23	109.87	63.63	75.28	55.68	64.27	66.92	104.13	42.21	55.35	38.43	80.53	51.8	137.13	51.03	100.07	31.09	18.83	73.78
ENSG00000047346	FAM214A	10.69	52.8	3.94	4.4	29.11	23.33	26.78	12.77	30.87	10.7	25.66	11.77	17.04	14.87	21.69	7.15	8.06	8.58	15.82	11.44	26.94
ENSG00000047365	ARAP2	1.04	1.69	6.82	7.16	3.8	8.25	2.89	2.75	3.63	0	6.06	2.43	5.04	12.47	2.81	0.71	0.64	9.56	2.06	0.75	6.05
ENSG00000047410	TPR	52.03	41.29	24.44	95.87	44.06	48.48	26.41	53.79	92.85	60.54	95.77	42.22	44.76	43.07	85.22	106.21	25.17	55.1	53.37	34.64	29.91
ENSG00000047457	CP	0.07	0.98	7.72	0.18	131.97	34.64	0.4	123.68	620.55	0.23	250.41	167.08	1.42	21.18	8.68	3.05	6.18	0.9	0.35	8.47	39.21
ENSG00000047578	KIAA0556	10.83	11.02	7.43	5.4	19.96	14.06	17.01	19.32	13.25	5.93	13.29	5.63	12.42	13.38	5.82	6.06	20.4	15.49	7.58	7.74	16.51
ENSG00000047579	DTNBP1	56.23	16.22	13.5	19.81	19.31	11.06	11.3	14.93	9.62	45.15	16.57	8.39	13.17	17.44	5.7	24.8	15.07	11.48	8.31	3.36	15.59
ENSG00000047597	XK	5.92	0	1.12	0.1	0	1.28	0.08	0.34	0.1	5.2	1.25	0.25	2.16	3.74	0.33	0.49	1.63	18.15	0.31	3.92	0.95
ENSG00000047617	ANO2	0.27	0.13	0	0.31	0	0.38	0.43	0.02	0	0	0.01	0	0.02	0.05	0.16	0.13	0	0.07	0.08	0.11	0.07
ENSG00000047621	C12orf4	14.93	7.17	9.42	12.54	6.96	9.55	7.22	15.31	8.58	8.94	11.04	8.2	4.76	6.69	15.17	13.31	9.4	4.95	3.18	3.44	7.58
ENSG00000047634	SCML1	30.66	7.7	9.07	58.62	14.08	14.63	6.5	27.21	33.49	26.98	18.43	9.44	28.86	16.54	12.46	198.12	3.62	14.78	11.69	2.52	3.56
ENSG00000047644	WWC3	25.28	4.67	9.34	14.43	8.6	10.06	9.67	47.97	17.42	8.53	13.28	11.6	10.04	15.41	12.68	8.43	3.63	7.76	6.94	8.29	13.6
ENSG00000047648	ARHGAP6	0.04	0.18	0.61	0.22	4.05	0.46	8.04	1.55	8.6	0.34	1.85	0	26.83	0.54	1.88	0	0.06	3.12	0.5	0.02	0.31
ENSG00000047662	FAM184B	0.16	0.03	0.06	0.21	0	0.06	0	0.03	0.02	0.05	0.03	0.01	0	0.05	0.33	0.01	0.02	0.01	0.01	0.03	0
ENSG00000047849	MAP4	23.2	73.29	104.38	73.32	97.45	29.39	37.27	71.77	60.56	69.57	86.8	83.99	38.2	64.91	67.55	68.91	27.49	118.39	12.97	23.4	40.25
ENSG00000047932	GOPC	30.02	17.78	24.2	1.99	21.1	22.2	6.21	16.88	15.97	32.32	15.02	26.51	11.72	35.63	25.34	36.23	6.04	16.77	12.75	6.89	17.81
ENSG00000047936	ROS1	0	0.03	10.62	0	1.54	1.12	0	0.21	0	0.87	1.9	0.27	1.09	0.09	0.45	0	0	0.07	0.62	0.08	0.06
ENSG00000048028	USP28	40.98	7.44	24.16	16.63	13.64	18.88	13.37	26.53	8.51	15.07	30.34	30.38	9.01	31.15	18.92	24.22	16.42	42.82	15.26	7.93	25.98
ENSG00000048052	HDAC9	18.24	0.64	8.5	14.76	16.43	11.22	0.75	2.21	12.32	4.75	30.99	4.64	2.74	21.78	1.1	2.61	12.25	10.65	0.89	2.86	12.16
ENSG00000048140	TSPAN17	56.3	35.68	67.85	118.06	104.23	43.18	17.32	44.54	21.79	38.41	46.08	40.28	55.63	54.01	18.45	14.95	36.38	40.72	14.27	8.7	43.69
ENSG00000048162	NOP16	61.2	112.56	43.56	20.11	28.13	48.12	19.16	44.95	18.31	55.3	42.96	46.98	38.26	23.4	35.04	45.38	72.58	31.47	33.52	8.67	24.11
ENSG00000048342	CC2D2A	2.99	9.45	6.17	0.95	27.44	2.56	13.48	4.21	2.37	2.89	4.85	4.28	5.61	15.35	13.09	7.49	8.18	5.95	6.68	1.41	5.4
ENSG00000048392	RRM2B	23.14	32.01	13.59	37.93	25.14	72.86	48.41	14.92	21.97	24.17	48.94	45.9	19.4	89.8	21.99	21.02	9.2	16.21	12.23	10.19	54.05
ENSG00000048405	ZNF800	10.25	13.95	6.47	18.72	18.86	14.54	14.75	12.82	15.05	14.8	20.76	12.12	14.86	14.46	6.61	20.12	6.9	31.26	5.7	6.13	8.48
ENSG00000048462	TNFRSF17	0	0	0	0.1	0	0	0	0	0.02	0	0	0	0	0	0	0	0	0	0	0	0
ENSG00000048471	SNX29	5.11	2.74	2.6	2.66	3.77	3.63	1.86	5.12	3.71	2.76	7.14	3.76	1.7	5.24	2.76	5.69	2.57	2.41	1.3	0.82	2.72
ENSG00000048540	LMO3	3.69	0.41	0.06	0.21	0.02	0.06	1.44	0	0.16	1.68	0.42	0	0.42	22.57	0.32	1.08	0.28	0.51	2.58	0.8	0.5
ENSG00000048544	MRPS10	50.68	36.84	62.39	43	40.94	48.28	24.66	45.03	31.31	72.26	52.19	37.57	25.45	20.67	38.79	41.04	27.22	33.09	29.21	13.97	33.87
ENSG00000048545	GUCA1A	0	0	0	0.07	0.03	0	0	0	0	0.03	0	0	0	0	0	0.01	0	0	0	0.02	0
ENSG00000048649	RSF1	27.06	11.79	13.56	14.67	15.54	16.72	9.49	17.13	31.19	39.37	34.1	18.73	18.11	25.14	30.92	55.11	12.83	21.55	14.42	4.75	15.74
ENSG00000048707	VPS13D	9.52	15.93	6.2	14.97	14.83	19.62	16.87	11.79	25.58	27.73	23.31	42.63	16.87	10.23	20.71	9.07	9.64	7.01	7.83	7.68	39.14
ENSG00000048740	CELF2	16.06	0.57	0.56	14.14	1.28	0.19	2.55	4.68	0.47	0.28	6.27	0.08	1.3	0.1	0.1	7.72	0	0	2.08	5.69	8.01
ENSG00000048828	FAM120A	87.43	69.1	92.26	51.09	101.71	62.68	66.84	94.44	85.63	43.39	101.83	81.14	77.21	94.35	63.75	115.3	117.25	71.85	40.14	26.32	59.34
ENSG00000048991	R3HDM1	21.03	26.69	47.07	14.84	17.12	30.15	4.54	19.03	58.75	24.41	42.37	28.76	18.54	33.01	40.67	94.21	30.64	51.13	18.83	9.73	24.96
ENSG00000049089	COL9A2	17.48	1.3	1.49	30.38	7.89	8.3	3.62	13.12	3.9	16.34	11.2	2.76	1.6	14.58	4.61	5.45	0.18	0.2	1.82	5.82	1.86
ENSG00000049130	KITLG	57.42	3.12	29.3	13.34	32.49	64	1.58	9.15	41.91	19.27	11.79	30.32	15.96	36.19	19.91	13.1	2.45	70.62	3.49	1.57	12.22
ENSG00000049167	ERCC8	6.24	8.16	18.22	16.3	8.13	10.82	6.47	15	2.44	19.31	5.68	9.44	8.38	6.65	13.23	5.52	6.44	6.73	8.69	2.77	4.28
ENSG00000049192	ADAMTS6	1.46	0	10.06	1.09	0.91	0.16	0.73	0.37	0.05	2.02	0.39	0.18	11.13	1.96	0.46	1.2	0.09	1.24	8.04	0.07	1.34
ENSG00000049239	H6PD	6.73	4.98	4.42	9.21	17.53	7.29	10.19	12.27	6.21	2.98	17.69	33.17	10.94	4.35	6.08	3.11	2.25	12.23	2.31	1.23	7.6
ENSG00000049245	VAMP3	70.63	53.2	73.18	43.88	95.6	118.96	52.96	77.8	33.74	60.79	56.04	91.35	36.62	24.58	45.63	64.89	33.67	95.63	21.78	16.16	81.65
ENSG00000049246	PER3	16.55	0.97	7.14	67.96	6.39	26.78	0.59	7.22	4.94	4.14	13.66	7.1	3.25	12.58	1.67	2.26	1.86	1.16	1.28	0.15	3.95
ENSG00000049247	UTS2	0	0	0	0	0	0	0	0.16	0	0	0	0	0	0	0	0	0	0	0	0	0
ENSG00000049249	TNFRSF9	0	0	0	0.11	1.63	1.06	0.18	0.21	0.07	0.15	0.12	0.2	0.02	0.03	0	0	0.02	0.08	0	0	0.04
ENSG00000049283	EPN3	6.34	26.87	5.84	0.73	60.63	19.41	29.43	41.63	37.31	6.79	35.89	37.15	44.11	18.65	38.99	6.34	28.34	9.98	8.34	7.55	11.4
ENSG00000049319	SRD5A2	0	0	0	0.05	0.46	0.07	0.81	0.03	1.61	0.02	0.27	0	0.06	0	0.06	0.02	0.01	0	0.12	0	0.04
ENSG00000049323	LTBP1	3.88	2.65	104.91	7.09	38.52	8.19	0.91	14.02	8.54	8.73	11.48	16.17	28.01	10.81	19.44	1.09	17.76	29.95	7.17	4	4.45
ENSG00000049449	RCN1	385.39	81.4	337.38	111.88	93.82	90.02	40.88	68.05	125.81	129.61	166.58	65.64	96.08	99.44	102.98	542.45	100.37	160.12	145.57	34.47	70.23
ENSG00000049540	ELN	0.88	0.11	0.59	144.51	1.39	1.26	0.37	1.41	0.09	1.08	2.19	0.25	0.15	0.1	392.73	0.05	0.3	0.21	0.57	0.15	0.52
ENSG00000049541	RFC2	65.26	35.09	76.17	132.9	116.05	36.55	28.1	103.58	36.39	103.82	57.11	32.25	33.44	87.6	72.07	94.57	56.15	67.53	32.45	23.26	34.22
ENSG00000049618	ARID1B	19.11	14.15	12.1	20.04	13.76	6.67	9.87	13	12.84	16.53	18.72	10.07	13.86	21.77	21.09	10.48	14.07	5.76	6.57	5.21	12.72
ENSG00000049656	CLPTM1L	344.81	210.87	380.86	179.6	236.35	116.47	324.12	325.08	68.44	188.81	67.74	246	179.04	174.42	136.02	160.89	126.22	121.17	75.62	59.08	164.96
ENSG00000049759	NEDD4L	13.16	103.4	91.31	21.34	87.19	8.91	43.1	63.03	45.05	15.09	43.03	31.21	58.05	68.09	15.54	28.94	35.05	125.16	34.55	11.49	53.77
ENSG00000049768	FOXP3	0.47	0	0.07	0.66	0.14	0.31	0.11	0.06	0.17	0.22	0.12	0.18	0.24	0.8	0.22	0.11	0.53	0.27	0.14	0.09	0.18
ENSG00000049769	PPP1R3F	3.67	7.23	2.51	14.89	3.98	6.01	7.29	7.99	1.5	11.87	4.61	6.29	2.9	4.86	3.49	0.34	2.61	2.23	2.12	1.95	2.67
ENSG00000049860	HEXB	31.21	50.28	268.75	105.72	346.8	145.32	196.8	152.53	159.08	124.77	72.36	133.7	263.54	71.23	83.1	67.82	129.63	214.13	302.7	93.9	367.5
ENSG00000049883	PTCD2	4.72	3.7	9.31	8.78	6.31	12.1	3.16	6.95	2.75	7.37	5.55	15.1	6.42	4.17	12.78	7.48	7.55	6.41	5.21	1.35	8.58
ENSG00000050030	KIAA2022	0.06	0.25	0.03	4.96	1.05	2.66	1.12	0.53	0.12	1.19	0.29	0.25	0.04	0.06	0.11	0	0.55	0.01	0.97	0.07	0.46
ENSG00000050130	JKAMP	97.87	22.21	138.48	93.29	65.85	65.33	64.02	78.91	63.79	56.12	83.35	90.53	33.44	42.97	39.43	79.9	27.79	33.95	20.29	55.74	65.53
ENSG00000050165	DKK3	15.83	0.3	0	1.16	3.48	4.76	117.49	22.54	0.52	7.47	7.83	38.79	1.64	2.46	0	27.11	0.16	40.26	0.25	0	1.46
ENSG00000050327	ARHGEF5	12.27	13.82	20.82	0.29	24.97	12.4	16.12	21.93	7.94	15.92	23.74	16.22	23.35	10.16	17.3	13.87	12.13	30.26	2.96	7.55	13.06
ENSG00000050344	NFE2L3	13.11	7.7	46.21	13.03	67.37	31.62	15.49	20.38	19.04	37.72	63.96	50.46	59.41	6.95	14.17	19.16	8.01	147.53	15.41	121.35	132.66
ENSG00000050393	MCUR1	33.22	16.24	25.86	23.17	17.88	19.1	9.32	18.56	31.13	47.61	21.29	14.18	11.78	15.45	10.3	74	14.79	25.36	19.63	23.19	14.63
ENSG00000050405	LIMA1	21.31	53.47	78.26	27.76	145.92	116.25	61.7	31.5	158.36	31.56	48.68	75.93	130.2	24.27	64.2	23.61	48.43	127.62	23.48	23.03	89.48
ENSG00000050426	LETMD1	66.53	83.41	14.71	53.08	73.77	78.82	49.94	36.05	33.25	50.42	78.28	79.59	124.78	43.77	65.58	36.29	55.31	15.23	41.9	19.71	36.82
ENSG00000050438	SLC4A8	6.52	0.4	0.19	33.91	2.35	1.5	6.47	0.24	6.78	15.85	9.68	1	1.27	8.27	2.25	1.47	0.16	2.24	1.13	0.46	5.39
ENSG00000050555	LAMC3	0.42	0.67	0.05	0.03	0	0.81	0.02	0.07	0.01	0.45	0.33	0.43	0.14	0.01	1.96	0.12	0.07	0	0.05	0	0
ENSG00000050628	PTGER3	0.16	0.28	0.06	0.6	4.66	0.01	1.72	8.81	0.68	1.11	0.47	0	0.42	1.24	0.46	0.03	0.02	0	18.74	0.01	0.13
ENSG00000050730	TNIP3	0.19	0	0.55	0.08	0	0.06	0	0	0.34	0	0.96	0.34	0.08	1.65	0	0.01	1.41	0.02	0	0.9	0.38
ENSG00000050748	MAPK9	58.44	38.89	55.45	34.07	76.61	35.37	42.78	70.48	38.92	29.49	66.2	39.31	61.12	65.06	25.36	25.71	42.27	46.58	33.27	12.18	53.52
ENSG00000050767	COL23A1	0.06	0.8	2.08	0.58	0.02	1	0.13	0.04	0.07	0.01	1.54	3.38	0.2	0.02	1.77	0	0.01	0	0.06	0.03	0.45
ENSG00000050820	BCAR1	15.66	43.47	53.9	25.13	67.7	26.64	22.26	17.56	87.2	12.21	18.39	34.59	37.3	45.18	21.91	75.06	44.9	14.81	6.31	5.74	13.31
ENSG00000051009	FAM160A2	42.78	40.37	11.19	18.49	23.73	21.02	16.33	18.41	22	19.03	17.89	8.35	60.64	21.82	11.59	19.65	20.88	12.89	23.01	8.35	19.64
ENSG00000051108	HERPUD1	65.26	165.72	88.81	34.83	86.1	71.35	833.75	46.06	107.02	31.67	83.18	72.98	90.58	94.58	26.55	89.13	88.55	52.82	164.7	39.53	158.45
ENSG00000051128	HOMER3	13.01	10.17	39.31	6.36	5.02	31.73	5.05	63.13	9.79	4.82	23.41	34.34	7.59	45.32	71.57	19.91	2.57	3.14	5.5	6.73	10.85
ENSG00000051180	RAD51	21.32	6.75	26.35	37.9	12.88	7.08	3.11	21.24	8.96	19.44	19.32	16.98	9.83	12.61	25.49	31.38	14.85	24.55	8.49	4.23	10.88
ENSG00000051341	POLQ	16.52	1.45	3.83	8.22	2.83	6.88	0.68	3.56	4.8	7.87	18.04	11.14	3.56	7.47	15.38	9.99	4.42	10.81	9.61	2.68	1.97
ENSG00000051382	PIK3CB	20.17	31.55	29.43	20.26	45.51	33.59	21.25	32.45	37.92	23.98	52.83	55.26	20.55	11.66	27.45	43.01	20.91	38.9	28.68	12.67	25.52
ENSG00000051523	CYBA	0.26	2.21	0.33	0.21	0.3	3.05	1.94	0.82	0.09	5.43	0.7	2.82	0.6	1.04	0.18	125	1.31	0.46	0.44	0.99	6.3
ENSG00000051596	THOC3	116	65.54	62.93	81.99	49.64	142.61	42	59.97	29.2	148.98	85.38	79.25	80.59	49.22	62.37	30.61	62.26	48.64	43.61	17.29	72.78
ENSG00000051620	HEBP2	77.83	317.19	54.29	33.67	76.32	34.56	85.77	204.36	22.76	27.03	45.05	64.73	64.26	43.57	68.34	60.29	37.56	23.85	84.32	59.21	34.01
ENSG00000051825	MPHOSPH9	38.81	29.49	21.75	73.03	23.12	36.28	16.54	18.14	41.13	61.2	75.38	33.84	15.07	16.89	41.85	61.5	28.07	32.52	27.68	14.88	19.67
ENSG00000052126	PLEKHA5	50.46	18.14	9.66	23.46	4.88	27.78	13.77	18.72	18.24	28.44	25.62	14.62	10.78	11.84	20.02	22.5	8.83	14.63	28.07	13.66	8.15
ENSG00000052344	PRSS8	3.77	22.85	226.45	2.33	144.74	62.3	125.57	162.83	166.59	16.55	185.87	294.91	77.91	44	23.5	97.63	134.9	135.7	53.84	175.25	104.05
ENSG00000052723	SIKE1	55.18	31.87	24.9	47.58	22.77	24.27	16.37	36.19	20.33	62.64	51.08	84.94	18.39	32.7	37.85	15.49	34.36	23.93	16.88	10.61	21.18
ENSG00000052749	RRP12	16.06	23.52	11.94	5.77	8.37	11.39	9.57	18.26	31.82	9.65	20.64	13.03	12.12	12.49	19.54	11.61	14.05	6.04	9.12	6.77	3.62
ENSG00000052795	FNIP2	5.2	2.62	4.49	11.98	39.82	3.85	3.58	9.77	26.11	16.36	10.57	3.25	27.17	39.98	3.28	3.26	14.4	21.08	8.06	2.19	7.99
ENSG00000052802	MSMO1	59.94	50.28	872.4	129.57	250.71	131.2	70.4	181.93	129.86	143.38	254.83	347.07	28.15	87.74	93.09	59.52	39.3	211.9	59.59	110.49	102.61
ENSG00000052841	TTC17	65.33	83.21	48.28	37.37	43.25	64.51	39.16	43.24	80.35	71.78	48.44	31.63	66.5	44.81	27.9	60.76	32.44	28.7	57.19	15.34	33.39
ENSG00000052850	ALX4	0.51	0.22	0	0.06	0.33	0.63	0.06	0.02	0.01	0.31	0.23	1.26	0.33	0.08	0.57	0	0.39	0	0.05	0	0.01
ENSG00000053108	FSTL4	1.19	0.03	0.01	8.48	5.62	6.7	5.78	4.36	3.31	1.12	0.15	5.2	0.45	2.73	6.62	0.62	0.76	0.21	4.34	0.12	0.67
ENSG00000053254	FOXN3	24.05	26.99	7.37	40.89	5.61	29.07	16.21	10.83	5.05	41.74	21.57	8.64	12.27	18.44	29.7	42.45	4.34	3.63	4.32	0.67	5.99
ENSG00000053328	METTL24	0.07	0	0	0	0	0	0	0	0	0.04	0.03	0	0.09	0.58	0	0.02	0	0	0	0	0.03
ENSG00000053371	AKR7A2	83.78	44.58	40.13	82.87	114.79	35.27	57.78	71.76	35.13	138.81	83.85	79.79	44.57	69.2	50.13	37.18	79.15	51.97	26.24	9.63	53.72
ENSG00000053372	MRTO4	36.16	29.12	43.82	28.54	29.86	16.82	22.14	33.6	16.95	47.79	37.02	23.7	18.19	24.74	54.16	38.32	42.57	29.16	26.24	7.21	16.54
ENSG00000053438	NNAT	1.25	1.67	1.88	0.53	2.12	2.6	1.1	2.01	1.71	1.1	0.57	0.49	2.93	1.82	2.27	0.36	2.47	1.24	0.23	0.05	1.16
ENSG00000053501	USE1	26.83	44	26.82	14.48	22.88	15.63	20.84	50.48	11.5	44.39	27.37	18.98	20.84	25.1	45.85	23.09	23.5	7.44	19.93	6.2	10.2
ENSG00000053524	MCF2L2	0.85	1.03	0.25	0.83	1.17	0.49	0.18	2.06	0.81	1.23	0.73	1.48	0.85	4.98	1.29	0.08	0.3	0.13	1.39	0.16	0.44
ENSG00000053702	NRIP2	0.96	0.83	0.21	0.91	0.34	0.79	0.74	0.45	0.38	0.44	0.6	0.41	0.7	0.28	0.69	0.53	0.15	0.43	0.28	0.33	0.81
ENSG00000053747	LAMA3	8.04	2.94	239.75	4.61	10.28	25.38	3.87	11.16	7.85	0.57	4.22	25.91	1.46	1.62	24.07	1.53	0	6.69	116.93	1.35	13.39
ENSG00000053770	AP5M1	77.94	13.31	21.74	41.57	24.42	33.71	18.79	34.64	17.19	44.9	33.59	30.08	18.67	35.04	21.79	19.97	19.38	26.18	10.34	24.95	25.64
ENSG00000053900	ANAPC4	25.94	3.88	10.77	18.86	9.93	17.64	12.05	14.06	7.38	8.7	10.47	5.81	10.72	26.2	11.42	24.11	11.81	25.66	14.1	4.32	15.68
ENSG00000053918	KCNQ1	1.58	6.66	1.24	1.02	0.98	6	2.56	2.01	2.24	0	5.26	15.96	11.4	11.35	2.75	2.83	2.27	18.93	1.05	0.06	12.81
ENSG00000054116	TRAPPC3	103.16	64.27	59.41	98.94	92.12	88.74	76.51	91.16	46.25	97.94	91.47	83.38	56.67	76.86	71.02	44.82	70.15	71.39	69.83	26.19	77.45
ENSG00000054118	THRAP3	79.18	57.36	60.01	75.95	63.8	79.69	55.55	51.36	141.26	76.19	73.87	51.59	47.62	62.69	69.53	164.17	40.02	55.64	34.78	11.88	58.81
ENSG00000054148	PHPT1	115.16	128.35	124.1	324.84	181.77	65.13	172.41	191.15	41.43	157.08	95.35	111.68	76.4	144.64	114.28	75.17	106.48	32.63	86.98	49.99	126.41
ENSG00000054179	ENTPD2	4.55	4.96	1.84	1.01	28.24	3.02	1.89	23.21	3.04	0.94	5.37	7.38	4.61	10.85	28.91	0.84	17.52	10.71	2.06	6.66	15.94
ENSG00000054219	LY75	0	0.05	0	0	0.72	0.32	0.39	1.23	0.28	0.02	1.15	10.47	0.13	5.31	0.02	0	0.69	11.91	0.04	0.2	11.32
ENSG00000054267	ARID4B	24.76	7.01	14.91	31.04	18.93	20.22	19.51	19.25	27.97	20.46	41.76	17.23	9.35	24.18	32.89	26.87	10.04	17.5	13.19	10.15	23.7
ENSG00000054277	OPN3	3.34	9.55	30.2	28.23	18.29	18.66	6.08	18.39	3.19	32.89	23.03	18.37	3.62	10.53	17.92	2.29	10.52	11.83	9.54	12.96	7.05
ENSG00000054282	SDCCAG8	17.23	6.55	22.4	42.33	21.06	26.36	24.36	17.28	15.83	19.5	37.88	25.3	8.11	37.41	12.38	71.9	16.31	28.13	10.61	11.89	27.27
ENSG00000054356	PTPRN	0.31	0.07	0	0.1	0.02	0.04	0.1	0.02	0.03	124.79	0.25	0.04	0.05	14.87	0.07	0.12	0.06	0.04	0.07	0	0
ENSG00000054392	HHAT	4.21	1.43	2.88	19.69	14.45	7.55	3.35	0.81	2.51	1.94	3.46	5.08	0.7	6.27	10.91	0.31	0.06	2.46	2.58	1.7	7.43
ENSG00000054523	KIF1B	22.51	10.43	15.05	43.22	18.67	15.07	12.75	28.84	11.15	29.26	23.34	19.78	12.36	9.58	18.74	22.71	14.52	20.82	4.26	3.53	14.12
ENSG00000054598	FOXC1	7.93	4.51	6.27	18.74	3.48	11.37	2.19	10.66	6.68	0.64	10.62	34.82	2.59	14.61	16.76	10.97	0.23	2.4	1.25	2.46	5.81
ENSG00000054611	TBC1D22A	9.55	9.64	7.92	14.43	11.96	11.91	12.02	13	14.86	7.22	12.16	20.43	11.2	8.52	17.77	12.57	8.89	6.9	3.07	1.93	5.24
ENSG00000054654	SYNE2	22.87	12.83	8.98	67.64	30.7	14.57	12.57	15.35	20.9	13.88	43.28	33.69	25.28	21.43	21.3	6.61	25.55	9.24	13.04	43.57	11.91
ENSG00000054690	PLEKHH1	16.05	8.67	1.4	16.61	5.19	18.67	10.75	7.28	13.03	11.53	7.21	8.19	16.35	3.78	4.46	7.52	5.36	19.47	11.89	5.57	8.27
ENSG00000054793	ATP9A	29.01	11.52	24.81	34.93	77.81	38.57	11.39	15.73	21.58	28.83	28.09	20.97	37.99	27.33	49.84	17.91	28.76	21.21	2.82	11.43	63.44
ENSG00000054796	SPO11	0	0	0	0	0	0	0.05	0	0.03	0	0	0	0	0	0	0	0	0	0	0	0
ENSG00000054803	CBLN4	0	0	0	0.02	0	0.01	0	0	0	0	0	0	0	0	0	0	0	0	0	0	0
ENSG00000054938	CHRDL2	0.52	0	0	0	0.3	0	0	0.06	0.1	0.55	0.02	0	0	0.05	0	0.08	0	0	1.2	0	0.03
ENSG00000054965	FAM168A	33.19	7.1	9.35	19	12.92	10.78	13.33	14.66	26.05	23.94	29.7	7.94	13.02	28.46	16.52	41.65	8.69	15.07	11.32	7.64	12.24
ENSG00000054967	RELT	12.39	1.34	7.51	11.49	7.83	3.03	1.04	8.7	3.51	8.73	5.98	2.78	4.32	9.72	5.94	8.78	5.35	2.64	3.5	1.38	2.04
ENSG00000054983	GALC	8.43	0.82	5.32	1.22	0	13.68	9.65	2.31	5.04	4.5	6.1	2.74	13.04	6.76	2.51	0.94	3.13	50.22	2.84	0	5.36
ENSG00000055044	NOP58	113.46	97.73	92.15	77.01	64.57	79.97	38.63	83.81	72.29	94.11	68.73	42.09	76.21	69.07	125.71	143.4	64.34	40.15	108.78	27.19	43.66
ENSG00000055070	SZRD1	122.33	69.21	95.91	122.88	107.54	67.01	55.12	89.72	151.25	133.12	128.3	95.04	52.66	74.48	116.07	200.94	82.26	78.29	33.89	18.34	78.23
ENSG00000055118	KCNH2	45.01	0.94	1.37	42.08	30.71	0.66	2.42	5.03	2.25	59.49	11.76	0.67	9.67	65.55	0.55	31.72	17.55	10.51	1.84	0.17	1.06
ENSG00000055130	CUL1	52	38.93	36.3	91.67	53.28	27.95	42.3	47.76	12.09	57.22	41.29	29.84	31.06	43.76	40.2	40.39	34.33	73.47	8.22	17.36	26.74
ENSG00000055147	FAM114A2	11.54	19.1	17.17	11.36	27.86	18.39	18.16	16.79	14.04	22.88	18.24	15.15	17.86	16.4	12.8	14.34	10.14	16.86	9.71	2.14	19.88
ENSG00000055163	CYFIP2	48.26	27.25	11.87	37.15	12.14	25.39	14.67	4.64	11.57	45.05	20.09	1.36	14.71	80.15	14.55	46.39	25.75	15.89	29.74	13.51	32.49
ENSG00000055208	TAB2	37.88	31.64	49.76	21.15	36.2	22.8	32.04	49.16	94.69	32.78	108.08	32.7	31.96	56.17	50.27	107.62	26.19	18.95	26.64	5.71	44.01
ENSG00000055211	GINM1	36.74	24.67	67.48	26.6	47.44	20.63	31.85	41.99	31.15	32.89	44.07	22.15	24	38.47	27	29.74	17.38	6.46	37.78	6.63	37.41
ENSG00000055332	EIF2AK2	11.81	14.55	25.89	19.06	23.42	18.32	7.24	32.65	59.66	31.69	56.27	32.48	14.45	33.69	30.32	59.17	9.95	37.82	7.18	4.95	14.87
ENSG00000055483	USP36	41.15	22.42	22.54	25.83	26.76	24.94	9.17	17.26	14.11	20.72	23.56	21.35	24.98	25.89	30.12	29.28	23.06	18.97	12.61	6.09	15
ENSG00000055609	KMT2C	11.57	12.68	6.93	34.14	19.3	7.19	21.25	19.79	10.82	17.22	16.81	10.4	12.61	8.74	11.24	9.32	12.08	14.86	6.17	11.87	6.4
ENSG00000055732	MCOLN3	22	0.87	11.05	29.75	8.43	1.67	0.09	0.17	1.66	32.8	3.16	1.62	0.66	65.96	12.21	7.75	3.08	0.51	1.81	1.06	10.31
ENSG00000055813	CCDC85A	0	0.25	0.81	9.99	0	0.07	0	0.05	0	0.54	1.83	0.02	0	0	0.05	0.25	0.03	0.07	0.03	0	0
ENSG00000055917	PUM2	31.37	49.79	32.54	67.47	58.08	65.33	43.79	67.8	46.05	100.33	67.55	65.45	44.99	55.14	88.21	57.88	31.27	53.29	26.67	15.95	34.7
ENSG00000055950	MRPL43	97.3	87.48	42.01	27.79	58.91	51.03	93.37	83.61	148.39	75.13	105.61	66.09	54.4	63.34	79.31	62.58	45.27	25.21	64.93	30.92	27.1
ENSG00000055955	ITIH4	1.42	0.82	0.53	3.73	2.99	2.3	0.84	2.12	4.18	1.83	1.66	0.31	5.08	4.65	2.1	2.92	3.28	1.96	4.01	2.25	2.96
ENSG00000055957	ITIH1	0	0	0	0	0.06	0	0	0	0.02	0	0	0	0.08	0	0	0.04	0.03	0.02	0.06	0.04	0
ENSG00000056050	C4orf27	51.17	22.95	41.68	55.04	28.44	21.55	17.95	26.47	35.47	40.69	52.35	21.53	11.23	53.32	44.64	50.78	12.78	22.26	21.69	15.58	24.99
ENSG00000056097	ZFR	88.35	44.98	64.03	59.79	49.85	51.92	29.37	108.76	82.14	65.89	39.4	54.17	41.62	52.96	38.46	146.69	27.29	52.53	33.89	21.38	54.59
ENSG00000056277	ZNF280C	12.85	2.84	0.87	6.01	2.33	4.77	1.15	2.68	4.42	3.48	8.26	7.77	1.07	4.14	6.72	12.79	1.24	3.51	2.8	0.9	1.78
ENSG00000056291	NPFFR2	0	0	0	0	0	0	0.23	0.09	0	0	0	0	0	0.29	0	0.04	0	0	0.24	0	0.13
ENSG00000056487	PHF21B	1.1	0	0.05	63.59	15.99	2.34	0.12	0.42	0.04	11.93	1.51	1.41	0.82	8.49	1.51	0	0.33	0.12	1.07	1.07	0.84
ENSG00000056558	TRAF1	0.34	0.85	0.93	3.21	12.59	1	0.86	2.41	0.99	0.87	1.1	2.67	3.79	5.84	0.09	0.95	0.53	3.28	0.51	0.23	0.96
ENSG00000056586	RC3H2	25.61	10.75	25.87	28.08	18.98	13.56	12.23	29.32	25.21	20.47	31.83	22.44	13.4	35.75	26.68	61.5	13.08	27.03	7.84	4.69	19.33
ENSG00000056661	PCGF2	93.48	14.01	22.56	82.36	38.96	17.43	20.14	43.12	58.19	55.37	52.14	17	44.36	67.71	56.01	82.73	29.42	12.75	26.64	29.04	19.73
ENSG00000056736	IL17RB	4.35	3.84	6.61	26.73	81.28	6.91	9.54	8.83	10.61	8.4	23.93	2.02	17.81	123.28	3.05	19.46	38.67	31.75	19.5	9.12	55.17
ENSG00000056972	TRAF3IP2	5.63	23.61	22	22.67	20.37	10.22	6.77	10.61	8.98	13.08	10.42	39.03	14.18	16.13	25.1	1.44	7.75	14.83	26.43	9.69	15.41
ENSG00000056998	GYG2	18.18	4.15	2.56	8.07	9.33	0.95	1.86	44.14	2.58	18.76	10.65	4.53	7.81	0.72	7.29	4.56	1.29	15.72	5.11	6.88	4.7
ENSG00000057019	DCBLD2	30.98	2.89	592.54	25.63	14.8	14.8	4.63	68	28.68	21.9	20.14	30.8	4.03	51.54	204.79	32.65	0.11	16.05	11.32	6.2	24.41
ENSG00000057149	SERPINB3	0	0	5.22	0	0	940.28	0	1.11	21.46	0	0.09	11.07	0.03	0	74.62	0	0	0	0.02	0	10.93
ENSG00000057252	SOAT1	34.82	12.4	124.32	19.96	67.38	18.86	27.31	63.37	32.29	69.25	56.89	26.81	55.61	30.62	20.74	32.33	35.9	35.52	7.73	3.02	21.08
ENSG00000057294	PKP2	18.23	25.66	22.83	10.99	5.94	26.05	32.05	21.56	2.83	14.24	19.16	25.17	22.83	0.69	12.57	21.82	21.99	34.52	19.45	10.98	17.55
ENSG00000057468	MSH4	0.1	0.02	0	1.42	0.33	0.01	0.01	0	0.02	0.2	0.17	0	0.07	0	0.06	0.01	0.04	0.02	0.03	0.04	0.02
ENSG00000057593	F7	0	0.15	0	0.18	0.06	0	0.36	0.58	0.02	8.58	0.48	0.03	0.11	0.34	0.16	0.02	0.77	0.56	0.73	0.18	0.06
ENSG00000057608	GDI2	158.46	125.26	181.11	127.86	84.38	83.28	110.01	249.55	88.39	97.94	83.44	273.72	136	212.26	112.37	132.64	173.19	170.58	77.75	110.18	214.84
ENSG00000057657	PRDM1	7.34	0.03	0.84	0.04	0.36	0.93	0.55	0.53	0.29	0.16	0.12	1.17	0.4	2.81	3.44	8.23	0.1	0.25	0.44	0.25	1.5
ENSG00000057663	ATG5	38.41	13.01	22.24	16	25.63	13.71	8.86	22.08	13.19	13.47	12.61	21.73	10.71	15.45	21.81	23.63	8.59	16.81	11.73	6.5	15.54
ENSG00000057704	TMCC3	2.32	4.01	3.6	4.69	8.11	2.35	23.28	6.2	1.78	20.35	2.44	3.37	6.77	0.39	1.07	0.05	0.56	5.38	3.51	2.02	1.11
ENSG00000057757	PITHD1	82.67	51.39	26.7	87.22	62.93	91.88	43.73	28.88	38.29	40.8	65.37	56.1	52.44	54.33	43.08	38.6	52.42	40.46	47.29	13.97	43.24
ENSG00000057935	MTA3	18.31	68.14	14.63	32.49	27.54	24.03	30.2	54.9	27.18	54.03	53.8	55.84	29.47	33.42	56.7	37.49	17.28	42.49	28.38	25.37	22.82
ENSG00000058056	USP13	17.47	10.68	7.95	21.3	6.98	4.17	2.61	6.14	7.61	25.67	24.26	12.09	6.37	11.83	13.46	29.21	9.51	13.71	5.42	1.56	3.62
ENSG00000058063	ATP11B	29.66	83.8	63.28	30.66	29.83	61.59	33.6	76.6	73.22	27.71	88.82	35.58	35.26	34.71	46.81	47.27	22.66	49.73	75.45	14.25	39
ENSG00000058085	LAMC2	15.25	0.76	556.81	2.59	99.69	55.94	8.37	20.97	17.99	1.94	16.7	21.96	2.85	25.66	39.95	6.44	2.74	36.33	7.51	26.53	150.97
ENSG00000058091	CDK14	5.35	5.96	15.52	34.6	29.93	4.98	8.55	14.45	5.67	9.03	15.26	0.57	7.34	12.36	2.95	1.08	3.92	7.02	2.25	1.99	12.14
ENSG00000058262	SEC61A1	222.94	171.72	473.11	152.82	210.59	165.41	217.06	169.71	177.23	146.22	191.54	218.15	253.95	145.24	149.92	148.23	122.73	151.7	142.97	42.16	161.42
ENSG00000058272	PPP1R12A	39.76	16.35	23.15	43.54	20.15	51.75	13.86	10.45	35.85	31.42	31.95	22.22	22.05	16.57	40.59	75.9	13.85	34.13	16.71	7.7	18.73
ENSG00000058335	RASGRF1	0	0	0	0.51	0.04	1.16	1.68	2.23	5.94	0.26	0.37	0.71	0.19	1.12	10.69	0.01	0	0.06	0.65	0.01	0.03
ENSG00000058404	CAMK2B	0.6	7.39	0.05	3.47	3.85	1.63	29.68	0.45	1.26	14.39	0.67	0.24	0.76	60.91	1.75	0.02	3.45	0.3	1.1	0.16	2.04
ENSG00000058453	CROCC	20.13	6.98	1.83	17.03	17.18	14.63	13.74	4.06	8.92	13.86	11.87	6.62	10.88	16.7	8.13	12.53	10.87	1.43	3.14	2.07	3.73
ENSG00000058600	POLR3E	48.54	86.9	31.6	19.41	30.48	46.69	57.02	60.42	33.8	25.87	67.95	36.49	29.08	44.82	31.14	48.69	51.85	43.04	29.28	17.78	43
ENSG00000058668	ATP2B4	12.28	1.08	3.89	100.07	18.37	42.57	1.45	4.82	17.55	14.36	27.76	22.48	1.25	33.36	23.45	0.51	11.5	14.29	4.35	13.5	3.36
ENSG00000058673	ZC3H11A	98.93	60.54	52.55	133.29	65.07	94.13	49.58	64.36	82.56	91.93	169.07	101.66	37.99	79.6	142.43	78.62	46.8	75.91	83.24	54.82	64.47
ENSG00000058729	RIOK2	11.28	20.55	34.78	5.3	15.84	38.6	14.92	44.98	22.31	15.57	32.38	39.91	8.87	18.74	21.46	35.87	18.28	20.15	48.92	9.3	25.13
ENSG00000058799	YIPF1	30.48	26.57	25.45	12.16	50.43	28.31	157.86	31.47	52.8	27.12	19.61	27.34	22.76	27.14	17.09	19.68	44.51	24.41	15.06	13.38	57.99
ENSG00000058804	NDC1	45.63	19.45	63.45	39.04	15.4	33.73	14.65	46.07	32.81	58.72	56.34	39.44	21.21	28.99	50.26	52.85	24.68	62.85	8.07	3.95	15.2
ENSG00000058866	DGKG	0.13	0	0	2.01	0.8	1.1	0	3.46	0.2	2.72	1.38	0.19	0.06	0.54	1.37	2.38	0.08	0.67	1.35	0.14	0.07
ENSG00000059122	FLYWCH1	28.86	12.28	15.98	24.27	26.86	28.9	15.22	30.32	17.35	15.05	37.85	52.94	23.1	25.5	21.88	10.09	36.01	3	4.94	5.18	9.34
ENSG00000059145	UNKL	15.75	14.79	4.55	6.61	10.56	8.6	10.39	12.19	10.66	3.83	18.69	10.21	11.86	30.7	2.44	23.28	17.39	5.07	9.35	5.46	4.84
ENSG00000059377	TBXAS1	22.85	3.63	3.58	2.26	132.81	1.29	16.54	18.45	15.01	1.69	8.23	1.15	48.86	9.38	6.53	2.71	27.28	80.07	46.2	2.1	102.55
ENSG00000059378	PARP12	20.33	54.12	8.89	9.57	46.24	19.71	33.39	24.2	17.24	5.9	27.86	13.65	23.86	27.53	8.76	21.23	28.49	19.77	4.34	4.24	11.18
ENSG00000059573	ALDH18A1	58.25	42.74	39.53	16.96	32.66	55.58	47.17	67.9	12.31	29.07	72.3	31.45	43.52	23.81	33.62	47.74	37.5	107.61	21.28	29.6	40.13
ENSG00000059588	TARBP1	31.3	13.6	12.34	73.81	41.91	47.03	23.15	28.83	21.41	44.42	59.71	30.87	29.05	21.56	35.14	11.83	33.96	27.95	40.54	61.2	16.41
ENSG00000059691	PET112	18.09	24.05	20.46	14.63	13.42	10.84	14.55	12.37	15.63	35.24	15.24	9.8	6.21	17.02	17.23	15.66	18.65	22.17	5.67	2.18	12.58
ENSG00000059728	MXD1	8.45	11.02	2.59	7.98	7.74	9.86	3.15	10.12	5.66	7.1	5.43	8.75	3.48	8.39	4.26	8.14	8.91	5.86	3.62	3.48	8.35
ENSG00000059758	CDK17	11.67	4.88	17.18	24.05	12.74	14.96	8.17	13.58	10.86	15.83	14.85	8.3	6.95	18.98	16.68	11.98	5.58	9.53	5.93	5.19	11.43
ENSG00000059769	DNAJC25	34.1	10.35	35.31	36.49	28.39	26.68	20.43	38.67	34.65	16.42	33.4	33.96	11.8	27.85	33.31	53.66	11.12	21.08	38.44	15.99	29.1
ENSG00000059804	SLC2A3	1.4	14.32	0	2.45	0.01	0.24	3.11	0.1	0	0	0.16	0.05	0.13	0.05	0.46	0.04	0.05	0	0.16	0.19	0.44
ENSG00000059915	PSD	4	3.77	0.1	9.7	6.12	3.76	1.52	1.34	1.74	11.95	2.12	3.07	2	18.8	2.52	0.65	1.21	0.35	0.52	0.45	0.51
ENSG00000060069	CTDP1	10.25	8.73	9.33	14.77	12.61	5.38	11.97	12.69	3.1	16.21	5.4	6.71	5.36	11.53	4.61	9.53	6.99	6.66	2.43	0.73	5.93
ENSG00000060138	YBX3	86.9	316.24	189.92	27.22	84.31	257.78	109.79	130.59	80.11	53.19	75.59	549.56	66.28	83.78	386.57	97.44	181.69	47.78	108.9	104.5	137.38
ENSG00000060140	STYK1	8.32	25.75	7.51	0.21	6.82	10.31	15.76	22.3	7.98	6.53	10.41	13.39	14.66	14.56	1.68	0.92	13.55	10.22	2.98	3.16	7.83
ENSG00000060237	WNK1	67.24	39.86	42.6	94.05	29.29	63.88	35.72	79.91	92.13	38.76	111.06	81.62	25.71	34.81	99.77	178.52	14.73	56.04	17.64	19.7	47.07
ENSG00000060303	RPS17P5	0	0	0	0	0	0.14	0	0	0.05	0	0	0	0	0	0	0.29	0	0.14	0.12	0.11	0
ENSG00000060339	CCAR1	90.46	57.99	31.27	65.83	53.79	57.07	41.35	56.88	62.96	51.37	55.97	37.16	35.37	70.35	63.52	96.15	52.31	93.35	140.48	70.24	51.79
ENSG00000060491	OGFR	50.85	38.31	32.16	55.98	65.95	22.24	22.83	56.78	23.28	19.69	38.75	39.16	27.98	36.36	46.92	27.59	27.31	31.65	4.78	6.08	27.23
ENSG00000060558	GNA15	0.03	0.09	18.97	1.4	7.81	26.01	9.94	6.84	5.87	0.44	14.36	63.61	0.06	3.41	10.14	0.15	0.29	1.5	6.56	3.17	5.66
ENSG00000060566	CREB3L3	0	0	0	0	0	0	0	0	0.06	0	0.01	0.05	0	0	0	0	0	0.09	0	0	0
ENSG00000060642	PIGV	13.55	9.91	13.51	7.15	31.77	17.18	22.52	20.92	6.55	5.46	15.84	31.92	10.44	17.24	15.41	6.33	10.45	19.41	7.03	2.83	19.63
ENSG00000060656	PTPRU	8.64	6.22	32.56	17.25	24.72	46.19	16.84	32.01	21.68	2.2	11.12	34.02	26.06	19.72	8.62	2.58	14.38	1.8	1.25	0.37	17.83
ENSG00000060688	SNRNP40	64.6	26.59	35.43	87.65	47.27	27.56	17.43	35.67	17.05	84.38	69.31	48.63	27.73	44.53	62.35	33.01	36.32	53.49	37.54	8.44	28.51
ENSG00000060709	RIMBP2	32.09	0.01	0	4.13	0	0.29	0	0.03	0.01	59.75	0.05	0.23	5.93	0.01	0.04	16.19	6.99	0.2	0.02	0.44	0.01
ENSG00000060718	COL11A1	0.43	0	0	0.25	0	0.05	0	0	0	0	0.07	0	0	0	0	0.15	0	0.02	0	0	0
ENSG00000060749	QSER1	15.47	8.8	13.89	18.27	10.71	15.11	6.7	10.66	10.88	23.89	25.73	10.64	6.19	13.65	36.27	18.09	0.89	8.49	6.53	2.71	7.37
ENSG00000060762	MPC1	61.53	62.54	63.7	52.44	74.19	44.32	39.38	58.45	52.02	79.22	38.94	29.68	66.68	71.2	41.96	34.6	136.86	15.95	83.26	42.15	59.2
ENSG00000060971	ACAA1	77.86	177.8	63.73	24.69	80.96	35.37	170.01	52.42	41.54	32.03	39.2	36.33	190.67	47.01	56.54	47.18	107.15	86.84	118.68	41.55	107.39
ENSG00000060982	BCAT1	2.56	0.43	0	0.02	0.16	3.35	0.11	0.16	0.04	2.04	6.71	2.63	0.11	0.31	13.4	1.58	0	0	3.81	0.01	0.08
ENSG00000061273	HDAC7	33.39	14.71	11.52	31.64	28.41	14.85	12.23	21.03	73.09	3.92	30.3	11.41	38.61	18.51	14.12	25.76	19.87	20.94	9.68	13.52	24.66
ENSG00000061337	LZTS1	0.27	0.02	0	16.04	1.06	4.02	0.69	2.45	0.1	4.85	0.13	2.13	0.13	2.55	38.33	0.05	0.02	0.01	0.13	0.01	0.28
ENSG00000061455	PRDM6	0.05	3.68	1.75	1.23	0.03	1.44	0.08	0.02	0.39	0.02	0.93	3.47	1.06	0.09	0.88	0.06	0.01	0.03	0.62	0.3	0.12
ENSG00000061492	WNT8A	0	0	0	0.05	0	0.03	0	0	0	0	0	0	0	0	0	0	0	0	0	0	0
ENSG00000061656	SPAG4	3.86	2.58	1.07	6.11	3.19	1.71	16.13	20.26	3.39	14.7	14.76	28.81	6.07	10.59	4.19	6.92	2.12	20.91	17.91	8.47	5.61
ENSG00000061676	NCKAP1	120.08	19.15	101.28	96.08	70.3	79.46	47.38	79.33	33.63	34.93	115.09	99.18	71.62	84.1	108.87	64.37	29.52	87.52	46.67	57.39	59.83
ENSG00000061794	MRPS35	32.84	109.26	44.24	38.53	32.58	53.84	50.17	70.76	19.4	162.59	58.19	55.36	75.63	25.43	66.74	63.03	69.56	66.47	113.84	22.35	42.54
ENSG00000061918	GUCY1B3	28.55	15.65	10.21	0.03	23.28	41.21	9.56	21.67	12.08	8.31	53.25	10.3	9.43	30.12	15.04	2.55	13.58	17.1	14.97	15.56	24.47
ENSG00000061936	SFSWAP	41.12	36.35	12.65	35.25	24.02	39.4	17.94	21.64	55.46	30.25	24.84	13.9	38.67	16.67	31.6	59.9	22.48	16.07	20.98	7.12	18.59
ENSG00000061938	TNK2	46.02	37.49	4.12	26.88	19.99	17.21	20.24	6.25	37.04	17.69	46.57	11.18	63.14	45.16	28.89	15.32	11.18	4.96	26.68	11.12	13.06
ENSG00000061987	MON2	16.54	10.79	11.61	15.69	13.23	25.61	14.29	20.58	13.48	17.51	24.6	26.92	23.06	18.18	19.85	6.82	8.22	14.63	31.12	11.54	18.2
ENSG00000062038	CDH3	54.5	2.09	581.69	2.55	107.54	86.93	17.81	56.54	70.21	6.42	110.47	262.18	6.58	115.93	0.1	195.77	75.74	45.2	37.33	103.5	232.51
ENSG00000062096	ARSF	0.04	0.03	0	2.88	0	0.11	0.03	0	0	0.07	0	0	0	0	0	0	0	0	0	0	0
ENSG00000062194	GPBP1	41.16	35.56	59.81	114.52	31.47	59.39	41.25	40.55	17.74	84.73	40.53	55.12	54.08	40.1	56.82	34.11	25.44	40.77	56.12	20.85	60.53
ENSG00000062282	DGAT2	2.11	5.95	0.48	13.44	16.25	8.52	0.69	10.76	0.76	15.74	10.1	10.07	16.93	8.37	17.94	0.3	11.83	20.8	13.22	0.1	1.72
ENSG00000062370	ZNF112	6.37	2.41	2.7	4.3	3.54	4.91	2.2	2.17	1.21	2.54	3.44	1.21	2.08	3.73	3.07	2.57	0.8	1.62	2.33	0.68	4.31
ENSG00000062485	CS	168.21	209.25	192.59	147.55	124.51	181.39	81.31	182.6	147.72	252.31	176.71	290.4	188.85	191.23	185.55	179.56	217.89	193.2	120.15	73.24	131.65
ENSG00000062524	LTK	0.59	0	0.02	0.49	0.22	0.06	0.03	0.21	0.16	0.24	0.21	0.32	0.11	0.03	0.44	0.01	0.1	0.06	0.15	0.37	0.16
ENSG00000062582	MRPS24	112.63	294.07	164.94	131.33	205.85	77.94	194.39	264.38	121.36	180.21	143.87	202.44	85.26	78.15	149.12	84.98	102.88	103.77	106.13	54.18	57.35
ENSG00000062598	ELMO2	46.97	24.83	33.3	69.58	25.91	28.38	38.75	33.41	23.75	25.26	25.91	18.66	29.75	27.23	26.08	31.56	20.04	26.39	16.69	21.77	40.6
ENSG00000062650	WAPAL	27.41	42.31	12.05	14.89	25.91	18.93	16.63	28.26	9.74	18.23	21.24	14.66	17.98	22.73	29.88	24.67	17.45	33.08	8.26	8.15	7.97
ENSG00000062716	VMP1	113.54	78.7	205.17	82.16	294.21	123.29	76.04	160.16	180.48	99.45	288.02	199.95	114.8	215.87	197.62	121.74	104.78	87.73	80.08	89.96	175.55
ENSG00000062725	APPBP2	51.37	15.16	14.69	26.94	21.05	15.73	14.39	21.6	15.33	29.85	31.78	21.02	10.56	19.54	25.51	9.07	6.25	15.9	8.76	4.65	18.2
ENSG00000062822	POLD1	146.39	34.33	24.05	134.36	48.57	32.99	15.72	65.38	42.01	52.12	45.92	32.26	26.24	52.11	73.5	98.45	51.19	12.15	19.29	8.2	11.85
ENSG00000063015	SEZ6	0.14	0	0.12	186.68	41.04	0	0.17	0	0.06	36.99	0.04	0	0.4	39.08	0.15	0.03	0.96	0	0.12	0.28	0
ENSG00000063046	EIF4B	140.45	691.94	194.64	126.58	225.45	315.26	341.77	166.07	403.51	360.14	330.67	227.55	372.48	93.02	461.94	366.9	325.88	219.76	103.31	54.01	206
ENSG00000063127	SLC6A16	3.27	0.25	0.08	0.47	0	0.22	0.09	0.26	0.03	0.28	1.45	0.11	0.09	1.18	0.75	1.27	0.27	0.32	1.16	3.65	0.24
ENSG00000063169	GLTSCR1	22.44	8.75	4.11	11.86	6.45	7.42	3.76	8.55	6.69	6.05	7.38	5.07	7.17	7.48	8.28	6.69	3.78	4.14	4.84	2.79	4.25
ENSG00000063176	SPHK2	77.15	9.24	9.18	5.82	11.85	7.14	13.84	13.24	8.51	21.12	9.92	3.58	8.61	26.56	13.5	23.5	6.1	9.6	4.52	1.85	7.46
ENSG00000063177	RPL18	1391.73	4192.12	1547.6	1158.66	1232.84	2005.69	1954.18	2357.86	686.71	894.91	1771.68	1484.54	2296.51	1427.31	2573.17	954.09	1650.6	595.58	1065.16	460.52	768.37
ENSG00000063180	CA11	3.57	1.52	0.36	8.62	1.33	4.41	4.34	7.28	3.77	13.25	14.46	10.76	0.18	19.82	8.61	1.48	3.58	2.99	2.02	1.5	4.32
ENSG00000063241	ISOC2	33.32	96.04	43.75	68.54	53.35	53.95	48.43	53.81	19.42	42.99	53.53	56.37	54.99	36.92	32.83	21.89	99.05	9.52	38.83	10.4	22.87
ENSG00000063244	U2AF2	617.64	270.13	187.83	321.67	224.2	213.6	125.82	282.21	173.4	207.08	244.2	108.14	203.82	181.59	347.29	273.24	180.4	66.72	128.72	44.4	98.69
ENSG00000063245	EPN1	164.82	116.37	75.37	89.1	94.62	44.27	73.7	111.11	38.39	52.62	65.39	36.86	102.92	75.51	87.89	63.86	67.01	19.69	33.78	13.34	23.14
ENSG00000063322	MED29	57.58	27.2	20.78	24.61	46.72	26.04	31.82	41.32	41.7	27.01	32.58	16.98	34.92	40.76	34.81	38.02	20.47	18.99	18.31	6.96	22.15
ENSG00000063438	AHRR	11.89	0.68	0.6	0.33	0.17	0.19	0.57	0.32	0.13	1.18	0.24	0.7	0.76	19.72	0.66	0.7	0.85	0.11	1.74	0.24	0.25
ENSG00000063515	GSC2	0	0	0	0	0	0	0	0.14	0	0	0	0	0	0	0	0	0	0	0	0	0
ENSG00000063587	ZNF275	20.26	10.63	2.91	9.47	5.28	8.09	6	5.16	3.49	3	6.1	4.03	9.5	8.99	8.38	11.31	4.54	7.15	6.17	2.12	6.06
ENSG00000063601	MTMR1	39.55	15.81	11.49	28.4	25.61	29.79	9.03	11.85	22	17.08	20.2	19.41	16.95	30.29	25.61	19.5	14.16	16.38	9.46	3.46	15.02
ENSG00000063660	GPC1	89.02	14.86	126.33	113.14	40.46	206.9	26.33	40.39	63.91	2.82	32.14	168.58	20.53	30.8	298.17	18.39	5.81	20.91	4.57	14.32	24.98
ENSG00000063761	ADCK1	23.63	9.5	7.45	12.67	9.23	10.32	12.86	22.55	5.29	16.27	16.62	13.61	6.38	7.28	8.28	8.65	24.42	7.23	5.71	4.6	7.63
ENSG00000063854	HAGH	69.36	78.67	33.34	71.67	76.64	42.19	73.29	106.13	34.04	53.18	78.14	72.53	46.11	62.4	19.09	35.74	57.68	15.65	26.55	18.15	52.98
ENSG00000063978	RNF4	57.6	72.88	57.49	58.98	62.96	30.7	38.1	56.07	76.9	35.39	24.74	35.69	63.01	52.8	44.32	209.01	40.54	82.79	26.57	9.42	35.23
ENSG00000064012	CASP8	21.18	30.98	27.29	0.65	54.04	18.35	14.64	19.67	38.51	18.88	42.67	23.11	29.68	53.14	35.34	22.24	21.22	14.87	24.55	5.25	21.74
ENSG00000064042	LIMCH1	0.55	4.89	39.76	45.22	35.28	10.94	5.1	57.11	87.9	7.09	37.89	31.54	16.68	20.15	10.6	0.21	13.6	25.49	15.24	11.34	34.48
ENSG00000064102	ASUN	14.07	39.06	24.55	14.78	12.84	28.18	14.12	22.23	13.14	83.68	34.72	38.1	6.87	9.9	26.4	52.95	19.79	32.96	101.57	14.26	21.71
ENSG00000064115	TM7SF3	85.59	55.72	140.15	90.61	108.64	187.58	150.51	152.6	45.32	344.19	128.62	73.67	68.56	130.5	70.85	89.61	148.09	142.82	122.39	72.11	189.63
ENSG00000064195	DLX3	68.55	0.12	0.29	1.11	0.16	1.15	3.26	0.41	2.86	0	1.53	3.4	2.01	0.42	3.95	53.45	0.23	0.01	0.59	0.1	0.65
ENSG00000064199	SPA17	11.31	5.25	19.91	35.77	61.6	12.16	35.69	19.14	3.08	37.69	16.6	9.03	12.09	31.01	5.22	18.11	20.4	28.87	11.73	3.03	16.51
ENSG00000064201	TSPAN32	0.24	0	0	0.05	0.02	0.41	0.11	0	0	0.05	0.01	0	0.12	0.06	0.25	1.02	0.07	0	0.01	0.1	0.01
ENSG00000064205	WISP2	0	2.63	0	0	0.06	0.19	0	1.35	0.03	0.13	0.06	0.15	0.09	0.01	0.79	0.01	0.02	0.13	0.74	0.24	0.03
ENSG00000064218	DMRT3	0.24	1.43	0.31	2.64	0	0.16	0.05	0	0.05	0.02	0.84	2.14	0.06	0	0.69	2.66	0	0	0.3	0.05	0.05
ENSG00000064225	ST3GAL6	1.44	10.18	2.56	2.63	5.89	0.86	0.54	16.22	0.14	36.8	1.89	7.71	0.76	5.16	3.78	0.2	0	0.01	15.69	5.16	12
ENSG00000064270	ATP2C2	3.55	2.76	19.56	0.47	77.68	37.01	39.6	34.8	30.44	0.73	27.24	26.69	30.96	20.68	14.54	23.69	199.61	26.9	6.68	21.41	56.2
ENSG00000064300	NGFR	103.28	0.21	2.41	29.03	1.86	46.34	22.5	6.25	20.28	0.23	2.13	124.31	0.12	0.08	171.54	3.46	0.03	0.04	7.63	0.69	1.11
ENSG00000064309	CDON	8.54	1.67	8.53	3.08	3.29	4.91	1.09	12.68	3.99	12.92	19.46	8.31	4.8	4.09	3.84	5.75	3.05	4.07	1.63	0.6	2.52
ENSG00000064313	TAF2	66.85	18.8	22.1	68.07	23.14	33.88	14.62	33.44	37.91	33.14	62.83	26.03	29	45.1	27.77	47.25	16.3	28.44	24.98	14.58	16.39
ENSG00000064393	HIPK2	23.61	14.86	13.19	10.06	21.5	4.83	21.35	31.54	11.13	11.52	8.14	8	12.25	6.8	21.07	21.63	6.74	19.44	6.42	4.6	8.11
ENSG00000064419	TNPO3	37.54	26.37	17.56	53.26	40.95	22.13	25.29	47.18	12.54	38.93	41.76	35.03	27.51	23.73	26.67	20.85	30.36	65.88	11.1	12.72	18.04
ENSG00000064489	MEF2BNB-MEF2B	17.12	6.63	10.33	10.8	8.54	8.74	6.65	20.09	11.37	13.51	11.32	2.57	4.17	7.98	11.01	5.5	5.68	0.44	1.25	1.58	1.62
ENSG00000064490	RFXANK	115.72	67.31	31.94	64.51	90.82	50.61	61.3	141.64	27.52	114.37	100.41	60.83	39.98	88.9	72.19	61.01	70.12	21.22	51.27	36.52	27.83
ENSG00000064545	TMEM161A	36.8	63.88	38.86	24.41	23.2	46.42	36.16	75.41	10.73	73.38	54.05	32.45	21.23	21.01	46.73	40.13	37.53	12.74	18.44	5.79	25.34
ENSG00000064547	LPAR2	63.32	7.4	54.98	67.21	56.92	39.97	18.91	81.64	39.94	33.32	40.92	18.61	39.61	27.99	32.47	74.76	3.79	13.79	14.49	12.07	24.36
ENSG00000064601	CTSA	92.46	100.53	154.69	61.93	351.63	81.68	112.26	244.53	202.37	106.21	158.53	154.46	134.52	133.45	138.02	113.53	143.17	250.02	108.02	32.23	303.7
ENSG00000064607	SUGP2	88.24	41.05	21.39	158.49	52.35	65.84	31.9	63.92	46.63	81.19	65.55	28.8	31.17	81.01	55.93	88.71	29.77	30.39	46.92	37.67	47.35
ENSG00000064651	SLC12A2	13.26	16.4	55.14	63.28	187.43	71.74	89.14	124.71	138.25	12.95	183.8	24	161.17	167.21	23.02	20.6	244.12	141.92	54.36	12.85	158.96
ENSG00000064652	SNX24	12.62	18.91	35.16	29.48	26.86	20.61	13.31	29.97	26.11	25.09	29.23	34.45	10.65	29.62	16.79	18.41	13.68	15.08	16.05	7.18	24.88
ENSG00000064655	EYA2	15.87	0.14	0	10.04	2.85	44.44	0.03	4.46	22.4	7.88	0.19	4.31	0.98	0.58	22.94	0.01	0.06	0.08	0.54	0.16	11.05
ENSG00000064666	CNN2	142.29	4.8	213.33	3.6	11.49	263.47	34.75	32.9	78.38	25.74	85.6	196.96	81.64	68.57	185.56	140.42	46.68	71.65	37.58	9.06	97.8
ENSG00000064687	ABCA7	61.44	6.13	8.65	48.83	40.98	77.93	12.8	17.37	70.91	32.78	32.03	24.54	43.46	177.09	5.17	11.2	38.28	10.38	18.22	9.29	42.66
ENSG00000064692	SNCAIP	0.29	0.05	0.05	22.66	2.49	14.23	3.87	2.26	1.24	1.47	1.7	23.95	0.79	24.47	6.49	0.68	3.29	0.61	0.08	1.41	1.34
ENSG00000064703	DDX20	18.42	6.94	9.4	14.52	10.58	6.75	7.98	10.31	7.03	14.24	12.32	5.55	5.39	9.32	12.23	7.26	5.34	11.84	3.72	3.31	7.81
ENSG00000064726	BTBD1	46.27	51.04	31.97	55.87	76.41	65.04	36.03	33.89	38.33	45.23	32.21	45.58	31.52	66.14	82.27	38.84	22.73	84.48	11.64	13.77	49.26
ENSG00000064763	FAR2	0.2	2.11	0.18	1.53	0.55	0.67	0.86	0.14	0.32	1.37	13.3	0.14	0.71	4.68	0.46	0.35	0.14	2.12	2.84	0.2	1.22
ENSG00000064787	BCAS1	0.04	3.57	0	0.58	11.98	12.4	47.69	1.68	25.88	0.12	1.17	0.27	38.86	0.54	0.48	0.1	20.17	10.43	2.57	0.56	3.38
ENSG00000064835	POU1F1	0	0	0	0	0	0.12	0	0	0.01	0.03	0.03	0	0	0.02	0	0	0	0	0.76	0	0
ENSG00000064886	CHI3L2	0.06	0.05	0.68	0.21	30.36	1.93	1.1	0.72	2.84	0.22	0.14	0.21	0.69	0.07	0.44	0.04	0	0.09	0.3	0.52	20.77
ENSG00000064932	SBNO2	12.29	65.67	16.18	17.64	17.39	45.53	18.34	8.99	57.16	12.57	26.06	41.92	41.35	37.96	10.88	22.98	10.41	5.81	5.09	7.82	19.93
ENSG00000064933	PMS1	19.55	5.91	9.64	31.42	14.91	16.23	12.73	12.48	14.88	22.93	22.57	16.6	12.95	11.34	17.55	29.31	7.02	18.53	16.53	8.2	13.78
ENSG00000064961	HMG20B	157.14	251.54	47.96	109.47	109.01	98.2	241.04	72.82	125.67	139.32	156.41	74.65	112.04	136.73	47.48	103.88	98.63	34.54	59.86	51.01	78.92
ENSG00000064989	CALCRL	0.61	0.12	40.24	0.1	0.57	2.02	0.03	0.37	0.04	0.13	0.45	0.71	0	6.4	0.82	0.12	0.03	0.02	0.03	0.31	107.41
ENSG00000064995	TAF11	90.6	38.2	26.7	51.82	32.28	29.97	28.35	40.24	17.03	85.38	46.18	19.25	17.97	23.38	30.23	43.88	27.71	24.81	35.9	10.48	23.2
ENSG00000064999	ANKS1A	22.09	16.97	9.2	12.07	17.74	8.62	11.28	13.51	11.18	26.87	19.58	10.3	8.15	8.46	13.57	21.86	12.8	7.92	3.83	3.35	6.99
ENSG00000065000	AP3D1	89.86	80.59	66.24	88.38	104.48	68.28	52.22	44.75	81.39	79.27	74.84	49.33	82.09	77.31	48.75	79.08	48.79	47.34	41.7	19.68	48.47
ENSG00000065029	ZNF76	81.94	24.72	11.46	49.4	33.58	21.59	25.7	18.4	53.76	64.87	35.88	10.41	23.56	33.42	23.62	45.59	38.86	12.52	29.67	13.52	32.68
ENSG00000065054	SLC9A3R2	9.46	70.88	38.89	9.69	29.99	21.45	113.54	121.1	45.71	9.42	38.34	43.12	35.49	49.24	12.19	21.73	118.55	7.49	14.68	14.59	49.27
ENSG00000065057	NTHL1	20.07	25.45	28.7	31.88	14.42	21.03	11.5	48.91	9.11	26.72	40.55	30.74	16.21	40.16	13.95	13.4	38.84	6.12	6.01	4.37	7.29
ENSG00000065060	UHRF1BP1	8.79	6.19	6.93	15.41	9.44	6.15	5.44	8.69	7.89	13.89	17.46	7.52	7.63	4.7	3.4	12.94	5.32	5.16	3.87	2.5	4.1
ENSG00000065135	GNAI3	60.75	20.39	58.2	57.21	58.42	31.67	31.14	55.14	31.09	68.32	42.32	29.22	28.87	48.57	56.12	33.67	19.89	49.91	14.97	9.92	35.13
ENSG00000065150	IPO5	141.62	30.89	66.21	145.49	73.34	71.47	41.24	56.56	44.84	188.64	56.71	35.31	57.47	124.67	271.53	56.13	35	56.7	33.94	15.09	42.53
ENSG00000065154	OAT	123.92	25.9	93.59	77.99	40.27	198.83	48.27	155.47	30.42	38.48	195.08	263.9	98.23	129.51	0.7	89.19	60.86	183.36	118.49	101.94	124.55
ENSG00000065183	WDR3	10.46	33.11	30.94	17.76	13.15	11.8	12.34	26.72	13.36	39.39	34.67	27.82	14.24	8.29	40.16	23.29	27.98	35.28	3.05	2.82	20.66
ENSG00000065243	PKN2	32.29	9.21	17.47	16.93	18.1	14.9	5.82	21.72	26.57	20.98	13.32	19.79	23.05	20.35	28.74	32.7	13.97	33.17	6.68	6.42	16.1
ENSG00000065268	WDR18	59.22	54.06	51.98	47.65	43.75	39.68	26.36	37.71	17.37	94.94	50.32	31.72	32.59	27.59	43.4	38.59	22.08	10.96	11.25	7.38	10.72
ENSG00000065308	TRAM2	27.57	2.83	18.37	5.84	7.18	5.17	13.45	5.99	5.96	19.59	7.63	6.41	6.27	6.17	9.86	19.16	2.52	10.45	4.19	1.52	7.23
ENSG00000065320	NTN1	9.47	0.24	2.91	15.46	2.26	4.53	0.15	28.93	3.99	1.11	5.97	5.37	0.4	13.6	15.02	3.9	1.04	0.04	1.73	14.03	12.09
ENSG00000065325	GLP2R	0	0.01	0.21	0	0	0	0.03	0.46	0	0	0.22	0	0	0	0.01	0	0	0.05	0	0.01	0.17
ENSG00000065328	MCM10	24.7	2.55	18.98	41.97	4.09	4.23	1.58	28.23	6.38	14.02	13	4.88	3.58	16.17	14.29	31.73	14.13	12.87	4.6	4.55	5.44
ENSG00000065357	DGKA	30.16	2.89	17.71	10.4	29.63	125.3	44.89	25.13	95	15.48	28.49	98.15	12.99	26.1	48.16	11.2	2.67	16.23	15.2	22.13	41.81
ENSG00000065361	ERBB3	36.38	114.03	12.18	1.01	57.11	44.26	89.49	57.11	92.19	19.32	58.03	42.67	111.7	61.59	10.21	40.22	76.93	77.27	42.34	40.06	31.18
ENSG00000065371	ROPN1	1.39	0	0	0.19	0	0.09	0	0	0.04	0.04	0.03	0	0	0.02	0.23	0	0	0.29	0.08	0	0.28
ENSG00000065413	ANKRD44	2.64	5.61	3.6	8.26	4.32	1.44	1.77	1.24	3.77	1.94	0.59	0.88	4.27	6.75	1.5	4.17	2.12	3.09	0.94	1.1	2.21
ENSG00000065427	KARS	53.71	163.48	157.82	36.62	108.52	98.58	71.09	72.81	35.61	80.52	89.34	117.63	79.39	102.66	102.89	111.49	131.01	143.3	47.5	42.26	86.06
ENSG00000065457	ADAT1	23.46	22.14	38.25	14.91	103.64	37.1	30.17	37.07	14.68	24.7	46.77	44.25	31	86.42	22.57	28.54	34.38	91.15	18.1	19.45	45.83
ENSG00000065485	PDIA5	60.57	56.93	44.57	9.8	21.65	32.55	84.11	45.22	19.02	38.9	82.72	106.54	23.69	12.1	30.1	48.35	18.26	69.89	51.09	11.64	28.12
ENSG00000065491	TBC1D22B	17.9	9.7	7.14	10.54	17.7	7.37	5.73	8.19	10.25	17.75	15.44	9.54	8.37	7.01	5.73	13.36	7.16	7.31	5.77	5	7.44
ENSG00000065518	NDUFB4	320.65	282.41	235.22	198.83	230.09	244.41	156.43	155.55	127.81	434.96	346.32	276.85	121.81	177.19	263.61	177.06	198.83	116.41	431.55	117.44	190.11
ENSG00000065526	SPEN	22.55	11.19	14.57	35.2	19.25	22.67	13.17	15.68	23.5	29.49	35.04	25.21	19.47	20.94	23.39	29.13	16.2	17.07	14.94	3.7	8.33
ENSG00000065534	MYLK	6.96	0.75	5.06	4.34	22.55	0.38	2.66	3.44	31.09	3.14	7.98	15.31	6.73	1.72	6.28	0.86	7.38	0.35	7.75	0.06	1.72
ENSG00000065548	ZC3H15	107.34	72.36	81.83	90.48	53.44	74.64	50.31	67.43	60.39	99.46	86.06	81.6	40.52	60.07	109.51	121.73	43.77	95.64	116.12	45.33	57.08
ENSG00000065559	MAP2K4	39.03	14.23	17.02	23.71	10.07	19.9	24.5	20.12	7.89	24.77	11.42	9.38	10.05	10.41	20.66	24.91	11.02	17.38	8.66	12.1	21.05
ENSG00000065600	TMEM206	15.22	3.83	27.51	25.92	9.25	8.83	13.18	23.74	15.48	35.65	36.02	11.96	3.17	9.15	15.02	16.72	4.35	15.94	14.51	5.72	13.99
ENSG00000065609	SNAP91	0.89	1.58	3.57	0.74	2.76	0.34	0.19	0.41	0.91	7.68	0.34	1.09	0.12	1.43	0.09	0.04	0	0	0	0.01	0.41
ENSG00000065613	SLK	12.44	16.86	12.79	6.59	13.63	34.06	24.94	23.03	46.47	11.93	22.74	16.73	16.09	25.43	22.67	23.63	9.68	25.58	10.71	6.56	11.65
ENSG00000065615	CYB5R4	18.01	1.47	31.46	18.08	15.91	8.71	6.45	17.77	6.51	17.48	7.02	15.87	6.51	13.82	21.63	2.3	2.96	9.85	4.52	1.83	18.24
ENSG00000065618	COL17A1	0.17	0.01	57.88	0.53	2.49	66.53	23.37	0.01	0.15	0.01	0.07	14.86	22.88	1.91	1.2	0.23	2.37	2.54	0.01	0.42	3.06
ENSG00000065621	GSTO2	0.43	6.32	7.65	1.14	4.55	33.35	33.14	29.87	0.42	2.37	54.16	30.67	20.08	0.57	8.74	3.1	0.76	14.21	32.17	23.68	7.74
ENSG00000065665	SEC61A2	24.3	3.36	15.46	26.78	6.08	4.75	3.8	18.89	3.44	7.23	5.74	3.26	5.78	16.6	7.47	14.53	9.16	2.58	6.73	10.03	6.7
ENSG00000065675	PRKCQ	1.67	0.04	0	0	0	0.04	0	0	0	0	0.02	0.95	0.08	0.01	0	2.44	0	0	0.01	0	0
ENSG00000065717	TLE2	21.63	1.7	1.23	3.2	16.24	6.57	4.63	5.22	22.71	32.75	18.51	19.42	24.42	55.07	2.89	0.06	3.53	0.97	0.79	11.26	11.67
ENSG00000065802	ASB1	42.63	9.55	20.53	18.51	6.65	9.17	6.76	15.58	15.31	28.11	24.76	14.93	21.83	14.96	31.51	30.84	16	6.84	8.52	3.38	6.37
ENSG00000065809	FAM107B	26.22	75.84	49.93	35.29	40.64	26.34	121.4	147.61	86.57	13.57	46.61	47.43	22.48	33.3	43.39	20.55	59.32	60.35	25.55	56.71	128.84
ENSG00000065833	ME1	28.76	3.16	92.03	16.64	19.69	0.5	11.22	83.76	32.08	0.17	42.8	37.22	6.34	7.79	23	11.61	0.08	29.26	14.28	4.85	33.57
ENSG00000065882	TBC1D1	112.25	15.27	49.49	116.18	38.02	13.52	4.91	55.89	48.44	66.94	48.77	38.32	20.62	101.87	57.02	144.52	45.78	71.04	27.17	16.6	32.12
ENSG00000065883	CDK13	15.43	19.2	13.47	23.3	21.48	20.18	15.47	21.89	15.37	17.38	18.28	20.62	15.41	17.82	25.45	10.31	8.07	29.93	17.42	7.56	13.28
ENSG00000065911	MTHFD2	74.99	136.19	160.08	303.8	124.59	141.96	85.96	300.68	61.17	158.5	354.14	312	112.15	185.86	118.76	142.3	172.19	136.23	86.73	38.05	68.08
ENSG00000065923	SLC9A7	10.26	14.39	17.71	6.26	23.87	8.93	6.21	28.63	14.22	10.3	17.26	12.27	27.59	7.49	14.57	3.07	8.7	10.08	6.82	3.77	6.98
ENSG00000065970	FOXJ2	8.91	7.87	7.28	19.39	6.02	14.05	4.24	10.42	8.25	2.22	13.86	16.82	5.63	8.52	8.57	16.64	5.5	6.17	2.06	2.75	7.82
ENSG00000065978	YBX1	878.94	608.96	676.94	1615.19	456.58	822.5	334.99	462.37	651.56	1493.23	541.58	842.12	358.54	511.67	1220.62	2122.85	764.25	700.38	492.17	139.12	410.62
ENSG00000065989	PDE4A	1.68	0.37	1.1	0.36	0.24	1.14	0.22	1.7	1.58	0.36	5.72	5.64	0.17	2.05	2.24	11.27	0.05	0.71	1.18	0.08	1.65
ENSG00000066027	PPP2R5A	10.76	23.08	16	26.48	38.17	27.06	14.29	32.39	23.29	25.54	63.31	43.02	9.78	16.21	49.26	7.01	6.51	35.07	20.21	27.87	25.56
ENSG00000066032	CTNNA2	0.16	0.06	0	10.84	0.08	0	6.28	0	0	23.42	0.07	0.01	0	2.38	0	0.07	0	0	0.72	0	0.12
ENSG00000066044	ELAVL1	128.66	61.25	89.21	81.41	69.19	48.43	38.58	80.38	58.05	89.98	81.93	50.9	41.76	71.67	81.06	118.37	40.97	61.27	34	18.65	50.82
ENSG00000066056	TIE1	0	0	0	0.11	0	0.01	0	0	0.01	0	0.12	0.17	0	0.01	0	0.09	0.01	0	0	0.05	0.07
ENSG00000066084	DIP2B	9.91	12.74	8.94	8.97	17.77	15.11	10.95	21.34	11.1	19.42	19.27	14.49	15.62	8.15	15.35	9.66	12.7	10.16	5.57	6.13	10.73
ENSG00000066117	SMARCD1	155.32	48.31	55.53	127.87	38.28	45.48	35.13	58.72	24.96	182.92	70.72	33.88	46.56	46.38	94.28	83.19	36.97	41.42	33.25	23.99	45.41
ENSG00000066135	KDM4A	47.38	17.42	16.79	43.59	26.81	36.59	25.63	20.29	20.01	37.41	31.38	28.7	18.65	22.54	35.86	19.11	16.78	34.59	15.38	5.74	29.66
ENSG00000066136	NFYC	37.46	31.81	36.11	35.64	29.97	39.35	28.61	39.13	46.78	47.78	36.35	43.47	26.64	45.21	42.01	66.93	35.09	33.99	26.13	6.76	40.62
ENSG00000066185	ZMYND12	0.58	0.14	0.16	1.48	2.49	1.64	6.05	1.96	0.15	1.94	0.74	3.33	0.45	4.57	0.53	0.6	2.9	2.71	1.76	0.45	1.45
ENSG00000066230	SLC9A3	211.29	0.44	0.1	0.67	1.28	18.87	0.57	0.49	0.07	0.25	0.14	0.55	0.38	2.71	0.08	63.33	0.31	0.08	0.03	0.06	0.07
ENSG00000066248	NGEF	1.99	4.59	10.21	0.59	1.73	6	0.82	4.62	4.46	0.21	14.91	26.28	2.02	3.2	13.37	0.78	7.03	4.72	2.43	2.79	6.93
ENSG00000066279	ASPM	14.93	3.65	17.32	56.59	3.23	10.78	0.96	11.28	9.24	26.73	23.27	17.04	4.7	15.85	44.62	25.51	1.95	8.45	9.17	6.37	5.22
ENSG00000066294	CD84	0	0	0	0.01	0.01	0	0.01	0	0	0	0	0	0	0	0	0	0	0	0	0	0
ENSG00000066322	ELOVL1	67.37	85.96	257.99	88.64	130.43	135.15	47.98	129.49	76.39	73.67	94.07	94.41	83.84	88.07	49.51	69.59	111.47	108.47	52.39	29.12	92.27
ENSG00000066336	SPI1	0.46	0.24	0	0.2	0.05	0	0.28	0.25	0.02	0.64	0.08	0.04	0.04	0	0	0.05	0.04	0	0	0	0
ENSG00000066379	ZNRD1	48.83	35.03	19.12	44.13	16.52	22.92	16.39	18.06	3.93	52.95	33.16	21.49	20.33	16.76	26.48	8.83	32.03	11.81	14.5	7.45	13.61
ENSG00000066382	MPPED2	0.29	0.1	0.26	4.13	4.92	1.88	7.73	0.69	0.43	1.04	0.3	2.05	0.31	0.04	3.67	1.11	5.85	0.02	3.83	0	0
ENSG00000066405	CLDN18	0.03	0	0.02	0.05	0	0.02	0.02	0	0.03	9.98	0.03	0	0	0.06	0	0	0	2.56	0.01	0.03	0
ENSG00000066422	ZBTB11	20.31	17.18	15.73	10.74	14.64	11.33	9.25	21.53	12.35	18.21	22.18	20.51	9.41	11.82	15.85	17.93	6.21	11.58	15.34	4.9	11.93
ENSG00000066427	ATXN3	36.71	28.62	8.94	16.47	10.71	21.58	8.66	18.68	11.41	21.16	42.3	33.87	7.24	18.14	36.65	41.99	25.47	10.67	9.98	11.32	12.98
ENSG00000066455	GOLGA5	47.01	48.89	32.8	38.24	33.59	28.14	42.72	43.66	31.84	24.99	52.57	47.99	23.38	27.33	36.18	36.08	35.07	29.3	39.29	42.78	37.64
ENSG00000066468	FGFR2	3.55	0	0.32	4.69	0.24	10.79	0.37	12.32	5.12	0.93	6.19	16.28	21.42	16.03	21.04	0.08	2.13	6.12	2.36	1.29	6.99
ENSG00000066557	LRRC40	20.55	5.42	5.67	22.93	10.22	11.32	6.24	12.2	4.5	29.37	16.04	3.61	5.34	16.2	15.48	10.15	2.74	11.75	5.19	3.07	8.73
ENSG00000066583	ISOC1	24.73	45.58	36.29	76.29	47.32	42.17	25.78	44.79	31.51	56.13	44.83	28.97	11.91	59.65	26.46	37.99	20.55	43.72	45.78	8.51	52.26
ENSG00000066629	EML1	34.94	4.92	9.39	38	14.3	1.78	6.94	12.11	1.14	7.23	10.54	0.83	6.29	7.94	6.46	41.63	12.98	2.49	3.52	0.85	15.01
ENSG00000066651	TRMT11	20.61	9.02	11.17	5.9	14.31	9.02	4.89	19.7	14.92	11.91	26.6	14.67	7.24	23.45	17.64	41.87	10.89	11.92	5.33	3.77	13.22
ENSG00000066654	THUMPD1	31.45	50.71	24.03	21.9	40.88	38.84	37.32	37.66	20.66	11.76	49.14	13.46	23.77	27.84	16.79	24.97	13.71	31.39	14.99	9.9	32.11
ENSG00000066697	MSANTD3	51.46	6.88	59.71	45.96	14.72	11.7	8.96	16.64	10.59	17.97	26.2	16.05	10.32	25.45	13.57	52.59	5.84	8.96	10.84	6.55	9.37
ENSG00000066735	KIF26A	32.64	1.3	0.51	40.66	1.39	0.25	0.24	0.28	0.12	0	2.14	0.83	0.06	25.37	3.26	0.03	0.13	0	0.07	0.12	0.03
ENSG00000066739	ATG2B	19.82	10.74	6.63	16.81	8.4	7.07	7.05	8.65	13.49	9.56	13.1	7.33	9.24	8.3	15.67	28.74	16.84	4.05	1.69	6.25	8.11
ENSG00000066777	ARFGEF1	44.54	66.29	30.05	27.36	28.58	54.95	39.28	21.58	83.35	25.43	71.93	35.64	52.02	46.37	21.97	97.88	20.46	45.41	27.39	12.04	25.88
ENSG00000066813	ACSM2B	0	0	0	0	0	0	0	0	0	0	0	0	0.15	0	0	0	0	0	0	0	0
ENSG00000066827	ZFAT	5.51	7.96	2.66	4.96	4.52	3.25	4.03	4.16	6.89	5.11	8.57	2.95	5.02	4.47	6.38	6.85	3.97	2.65	4.4	3.38	2.3
ENSG00000066855	MTFR1	52.16	96.81	35.2	73	22.73	43.9	43.12	57.29	67.38	48.17	114.63	82.84	55.69	48.56	37.5	90.13	42.13	55.31	61.59	22.46	25.11
ENSG00000066923	STAG3	7.68	0.76	0.27	5.45	4.16	43.96	2	5.62	1.88	5.31	2.61	1.26	6.03	134.25	1.92	2.25	2.46	4.55	2.91	1.23	2.6
ENSG00000066926	FECH	24.87	36.11	26.13	22.4	33.33	14	14.1	36.35	20.13	28.06	31.9	20.12	11.68	25.92	14.16	63.01	21.35	47.67	6.37	2.38	16.01
ENSG00000066933	MYO9A	6.82	6.46	7.09	12.34	7.82	5.11	4.84	8.57	5.73	3.65	14.51	10.19	3.51	4.4	14.61	3.69	2.72	5.41	1.7	2.72	6.26
ENSG00000067048	DDX3Y	44.27	121.62	22.69	29.42	59.81	71.53	30.03	5.1	0	19.89	45.82	0.02	10.53	39.5	0	85.82	3.53	56.3	24.21	10.27	86.54
ENSG00000067057	PFKP	30.47	50.74	139.63	112.95	36.08	30.68	18.94	115.14	34.41	73.58	66.13	275.2	40.71	71.49	55.38	50.43	123.71	50.37	20.97	54.33	47.99
ENSG00000067064	IDI1	130.48	57.49	124.59	239.49	151.9	53.86	333.6	220.4	95.05	174.99	126.18	369.14	46.43	140.88	61.21	63.38	87.33	84.04	148.32	90.76	88.42
ENSG00000067066	SP100	0.17	24.19	21.05	0.35	40.57	24.08	24.1	12.83	30.32	0.17	37.19	14.37	24.68	20.41	25.71	2.8	12.57	24.47	9.39	4.99	28.61
ENSG00000067082	KLF6	8.88	9.04	68.27	33.37	24.7	10.12	4.64	33.4	39.74	16.1	60.12	76.57	18.28	62.79	3.44	88.27	19.17	25.32	5.53	35.06	52.98
ENSG00000067113	PPAP2A	22.56	54.72	23.08	13.81	32.65	54.07	223.07	70.84	9.48	16.81	24.22	18.28	199.47	10.64	22.36	12.65	12.88	37.82	106.19	3.61	26.27
ENSG00000067141	NEO1	16.41	17.98	33.21	48.18	32.2	37.44	57.79	30.69	63.02	24.58	32.44	19.29	24.65	10.34	66.65	27.87	16.81	27.52	6.95	4.38	27.08
ENSG00000067167	TRAM1	186.6	141.01	408.79	111.33	233.1	167.25	162.41	164.46	664.58	110.23	328.99	161.29	281.47	256.65	113.48	177.88	51.98	156.2	59.49	44.85	154.42
ENSG00000067177	PHKA1	17.71	40.51	12.24	12.8	9.66	9.96	13.21	29.43	3.91	9.96	12.97	7.55	4.92	9.91	9.48	6.4	11.15	10.06	4.28	4.42	11.39
ENSG00000067182	TNFRSF1A	24.77	49.08	161.83	3.3	42.81	78.48	28.86	85.68	117.94	1.73	67.3	84.33	36.7	16.58	126.99	93.37	44.27	49.38	2.18	41.83	97.35
ENSG00000067191	CACNB1	8.55	0.44	8.25	13.98	4.9	3.12	0.42	5.9	11.7	5.3	10.01	2.91	5.43	11.59	8.37	3.15	0.46	1.1	3.36	3.53	8.59
ENSG00000067208	EVI5	9.69	3.15	8.24	12.16	9.57	5.25	7.65	8.45	7.88	13.34	5.55	5.22	6.28	4.43	8.28	10.53	4.91	10.16	1.97	0.74	3.08
ENSG00000067221	STOML1	9.3	8.87	16.98	15.14	23.34	4.29	15.35	11.31	3.42	7.96	5.71	7.66	12.44	7.82	7.56	1.41	9.67	3.08	1.55	1.46	6.51
ENSG00000067225	PKM	726.36	597.74	1712.17	957.1	850.96	1078.66	317.69	1116.14	1349.4	901.35	700.04	1162.48	350.61	401.95	1689.86	696.93	400.91	761.31	384.19	346.23	1733.65
ENSG00000067248	DHX29	10.79	10.33	35.49	20.22	10.13	34.4	17.9	53.09	8.16	20.67	10.86	14.5	16.59	19.58	17.03	20.93	4.8	31.06	9.77	3.38	34.04
ENSG00000067334	DNTTIP2	23.43	22.95	34.64	39.49	42.96	30.56	17.58	41.78	38.07	58.56	25.77	26.47	24.98	20.73	48.61	52.68	24.04	45.81	27.84	14.98	14
ENSG00000067365	METTL22	46.18	18.64	10.64	18.43	13.5	14.46	7.16	26.81	9.9	10.04	23.98	16.23	10.27	13.4	19.02	16.7	20.15	10.85	12.51	20.99	12.18
ENSG00000067369	TP53BP1	40.09	15.3	14.12	17.73	32	11.91	18.19	22.05	24.69	32.18	41.07	19.87	18.19	18.36	24.88	22.94	12.94	23.12	24.37	9.77	24.25
ENSG00000067445	TRO	0.14	0	0	0.17	0.03	0.5	1.33	0.04	0.03	0.13	0.07	0.02	0.23	0.04	0.17	0.02	0.01	0.1	0.04	0.01	0.49
ENSG00000067533	RRP15	24.39	12.42	24.13	14.37	12.67	13.81	9.16	23.42	6.7	19.7	25.75	12.74	5.83	16.4	39.16	26.9	10.94	14.41	6.83	4.16	10.1
ENSG00000067560	RHOA	164.07	236.62	323.17	390.17	459.54	126.41	235.29	250.48	364.61	379.43	276.85	402.46	123.82	380.91	389.62	428.31	86.13	446.77	92.26	124.99	361.2
ENSG00000067596	DHX8	53.94	11.99	23.02	46.54	41.31	24.09	16.7	24.52	25.58	40.63	28.94	15.96	14.2	16.82	32.91	23.17	19.83	16.37	11.76	7.47	24.24
ENSG00000067601	PMS2P4	4.08	2.66	4.18	11.82	14.15	4.75	6.83	5.02	2.07	9.66	3.45	6.04	11.56	9.69	4.79	0.64	10.36	8.94	3.33	5.32	8.2
ENSG00000067606	PRKCZ	36.48	12.49	9.44	8.93	27.32	27.34	29.46	19.04	14.57	11.9	21.98	24.35	12.62	35.68	11.85	21.95	24.58	14.4	13.04	4.37	20.14
ENSG00000067646	ZFY	10.89	4.81	4.68	0.03	8.06	6.82	3.47	1.5	0.02	4.45	6.91	0	6.65	6.22	0.01	28.68	0.27	10.25	4.16	1.19	13.37
ENSG00000067704	IARS2	65	75.61	90.96	109.7	76.22	80.03	77.77	106.82	19.76	80.6	169.15	74.87	25.1	63.01	158.45	75.22	41.43	125.01	37.08	36.41	54.6
ENSG00000067715	SYT1	45.65	0.58	3.6	19.76	7	0.59	0.41	0.15	0.04	37.05	4.29	7.06	0.34	36.89	7.44	49.3	0.2	10.64	1.92	0.98	0.08
ENSG00000067798	NAV3	0.2	1.57	5.44	0.43	0.94	0.1	6.39	0.02	0.83	0.1	0.12	0.31	0.49	0.2	0.12	4.31	0.21	0.3	0.24	0.09	0.03
ENSG00000067829	IDH3G	100.61	129.11	17.48	71.97	59.88	35.77	53.45	35.61	82.14	54.65	39.6	45.12	36.23	39.03	43.89	84.56	123.55	44.37	30.4	13.95	42.55
ENSG00000067836	ROGDI	46.44	5.06	21.14	37.27	52.55	54.62	63.29	60.44	198.26	19.54	35.23	51.46	20.28	42.26	28.01	109.76	33.47	19.3	24.96	28.79	53.67
ENSG00000067840	PDZD4	27.57	10.72	0.14	163.73	36.22	4.6	2.96	5.63	5.87	29.01	14.4	1.19	3.53	30.44	8.79	0.08	0.92	1.09	3.56	1.35	2.92
ENSG00000067842	ATP2B3	0.79	0.06	0	10.77	0	0.07	0.07	0.11	0.01	0.18	0.29	0.01	0.01	0.29	0.16	0	0	0	0	0	0.01
ENSG00000067900	ROCK1	16.03	7.48	15.14	19.99	18.33	23.09	10.13	15.07	25.33	25.6	29.95	13.34	11.35	25.36	24.55	22.38	6.37	28.29	14.41	7.99	17.81
ENSG00000067955	CBFB	19.32	20.74	35.07	20.29	57.35	42.06	21.04	30.27	15.82	39.26	37.48	38.84	24.71	63.54	47.06	59.59	33.03	58.2	17.26	12.95	51.56
ENSG00000067992	PDK3	42.57	4.87	9.98	19.45	7.19	9.39	3.03	31.47	5.74	22.73	29.88	12.96	7.07	12.34	17.07	13.83	4.07	14.17	11.42	12.91	10.83
ENSG00000068001	HYAL2	28.93	30.32	72.56	12.44	65.09	20.92	33.41	49.31	24.35	80.39	56.24	62.2	14.25	57.62	30.41	39.94	35.33	22.55	10.37	8.99	49.5
ENSG00000068024	HDAC4	18.65	4.08	5.38	11.18	5.57	6.45	3.72	5.34	7.99	6.45	6.53	9.31	5.46	7.64	11.07	39.74	6.03	4.8	0.99	0.93	3.71
ENSG00000068028	RASSF1	13.65	17.05	11.65	58.33	21.93	3.61	13.57	13.24	7.62	20.83	15.49	13.77	8.24	18.05	11.96	9.68	17.24	11.73	4.74	5.55	8.77
ENSG00000068078	FGFR3	32.24	0.9	2.95	85.8	6.13	67.6	1.16	40.11	3.97	0.58	2.87	38.42	0.46	2.4	33.3	3.48	0.44	8.44	6.33	0.2	2.15
ENSG00000068079	IFI35	1.34	14.63	23.45	0.4	134.18	5.87	8.56	23.22	56.16	7.52	76.72	27.93	46.23	18.45	14.74	1.54	31.44	15.44	11.55	0.64	6.66
ENSG00000068097	HEATR6	27.61	7.31	14.48	24.09	15.3	13.21	6.02	12.82	11.74	19.91	19.77	14.88	8.77	12.49	18.85	10.52	7.72	4.94	14.61	4.42	9.52
ENSG00000068120	COASY	144.47	101.76	48.3	84.58	96.38	57.88	84.6	112.17	121.64	57.85	61.6	56.69	89.81	38.26	71.89	101.01	133.47	55.35	44.57	26.41	44.64
ENSG00000068137	PLEKHH3	26.9	18.74	14.92	111.52	62.23	39.87	13.9	40.11	25.3	38.47	63.64	67.88	21.45	20.96	27.22	7.49	43.87	9.23	15.91	23.7	21.43
ENSG00000068305	MEF2A	17.59	14.02	11.68	38.34	16.24	23.92	10.78	8.63	19.39	18.62	11.03	21.65	8.7	28.1	27.27	23.22	5.02	15.71	4.92	3.94	13.49
ENSG00000068308	OTUD5	92.73	24.55	26.03	40.44	32.07	33.26	30.52	48.88	54.63	36.44	32.31	20.97	23.33	37.27	58.56	71.38	20.89	31.07	17.32	17.42	31.79
ENSG00000068323	TFE3	48.13	10.76	31.18	29.57	28.01	21.96	13.34	43.68	21.11	14.16	36.66	11.74	17.56	27.26	13.72	20.21	8.41	18.65	17.84	15.32	23.89
ENSG00000068354	TBC1D25	24.9	8.13	15.43	16.98	10.42	7.5	8.39	22.73	10.82	18.07	17.05	8.67	7.45	8.59	11.2	20.4	5.74	7.67	4.43	4.79	8.96
ENSG00000068366	ACSL4	23.9	0.85	36.51	39.74	8.83	31.68	0.83	63.24	17.67	34.87	51.14	93.86	9.16	26.88	446.53	40.37	27.64	43.86	7.67	4.79	21.77
ENSG00000068383	INPP5A	12.16	4.49	5.49	7.07	7.16	7.11	8.54	12.4	3.53	5.18	10.41	11.51	15.78	19.67	8.04	10.31	4.95	6.68	4.13	5.02	6.23
ENSG00000068394	GPKOW	34.02	16.36	15.33	36.57	20.05	13.84	13.97	36.17	27.85	32.72	21.43	13.13	14.67	20.43	18.87	31.52	10.85	12.68	6.88	4.72	10.72
ENSG00000068400	GRIPAP1	102.21	13.52	11.35	62.22	38.85	42.48	25.18	50.17	31.24	37.64	38.12	12.94	27.18	48.49	19.63	42.9	16.01	23.13	21.2	14.87	26.86
ENSG00000068438	FTSJ1	72.37	19.05	71.26	55.07	24.19	30.44	18.61	74.23	41.77	41.33	27.82	21.95	23.9	45.16	33.39	97.52	24.74	27.57	26.16	12.34	27.19
ENSG00000068489	PRR11	54.48	8.7	80.57	94.38	16.88	12.78	2.78	38.44	41.79	77.53	52.26	70.77	11.49	38.16	100.05	71.44	17.47	30.18	9.32	8.08	15.14
ENSG00000068615	REEP1	10.67	1.39	3.64	36.27	38.53	1.73	1.71	13.06	12.19	48.15	4.61	0.42	8.25	11.52	1.64	11.4	12.01	2.35	3.39	3.21	8.22
ENSG00000068650	ATP11A	17.72	3.76	6.11	43.18	19.16	13.67	6.07	17.52	36.91	18.26	12.09	10.03	13.08	58.24	14.02	13.54	2.73	16.68	3.22	2.32	25.53
ENSG00000068654	POLR1A	12.65	12.35	17.64	9.75	9.81	12.58	40.58	14.35	8.01	18.04	19.93	13.2	15.67	8.74	25.67	20.58	15.29	23.54	3.79	2.04	7.72
ENSG00000068697	LAPTM4A	77.71	104.39	206.01	171.71	230.49	184.82	169.91	241.73	169.69	196.24	128.59	213.99	140.84	157.57	119.9	165.36	117.16	143.05	129.58	71.87	199.34
ENSG00000068724	TTC7A	7.52	6.91	10.46	10.54	21.02	6.88	8.48	29.31	17.21	6.53	13.36	26.97	13.25	21.4	13.46	7.71	16.92	9.02	2.41	3.41	8.79
ENSG00000068745	IP6K2	115.23	99.55	49.27	82.75	93.86	93.41	87.63	72.1	62.3	95.62	104.86	80.48	51.62	118.02	134.75	111.35	29.53	76.05	38.65	24.9	153.94
ENSG00000068781	STON1-GTF2A1L	0.04	0.33	0	0	0.33	0	0	0.1	0.48	0.14	0.03	0	0.24	0.48	0.11	0.01	0.37	0	0	0	0.09
ENSG00000068784	SRBD1	5.79	4.74	10.01	12.93	15.03	6.74	8.04	9.84	18.82	15.24	10.41	10.16	10.37	9.88	18.87	17.91	10.55	13.55	2.65	1.78	11.51
ENSG00000068793	CYFIP1	57.39	90.85	61.27	69.09	82.17	70.53	82.17	49.69	153.45	35.66	87.7	93.11	56.28	64.27	113.71	180.92	106.31	48.25	36.35	32	73.99
ENSG00000068796	KIF2A	20.64	13.28	28.17	50.51	31.04	31.11	12.49	17.78	19.98	63.83	18.89	32.04	29.07	26.74	37.44	52.38	14.99	35.56	9.29	4.72	34.88
ENSG00000068831	RASGRP2	0.76	1.02	0	0.52	0	0	0.66	3.11	0.15	0.48	3.36	1.85	0.02	0.04	2.06	0	0.17	0	0.54	0.31	0
ENSG00000068878	PSME4	16.65	40	25.12	28.64	51.42	43.78	39.32	75.17	31.86	41.03	49.94	39.25	17.46	33.82	49.16	28.52	37.12	53.73	44.03	30.09	29.37
ENSG00000068885	IFT80	43.61	10.73	16.32	30.91	22.66	30.38	16.28	18.68	46.89	54.1	50.74	32.26	11.57	44.13	27.91	61.13	12.45	22.38	59.5	4.76	30.31
ENSG00000068903	SIRT2	59.68	53.47	24.33	57.59	65.76	61.26	28.35	47.89	51.61	25	32.47	32.25	76.77	87.58	32.31	27.09	37.75	13.3	19.56	14.87	48.1
ENSG00000068912	ERLEC1	25.71	58.31	56.22	46.43	84.85	65.57	86.54	94.71	74.99	61	77.13	87.97	25.45	46.26	42.02	39.87	33.01	53.89	21.59	18.75	80.2
ENSG00000068971	PPP2R5B	9.76	10.42	8.93	23.55	10.3	8.88	9.7	13.9	13.11	31.14	10.59	8.11	8.04	22.28	4.11	6.07	7.03	17.35	6.02	7.96	13.03
ENSG00000068976	PYGM	0.28	0.22	0.07	0.31	0.08	0.09	0.09	0.49	0.37	0.26	0.25	0.83	0.93	0.42	0.42	0.1	0.36	0.17	0.55	0.49	0.08
ENSG00000068985	PAGE1	0.13	0	0	0	0	0	0	0.12	0	0	0.05	0	0	0	0	0	0	0	0.79	0	0
ENSG00000069011	PITX1	9.66	33.45	28.13	10.83	5.79	92.88	2.51	134.08	25.46	8.94	13.77	47.69	4.34	4.15	369.02	13.04	1.55	1.68	2.99	0.51	12.92
ENSG00000069018	TRPC7	0	0	0	0.03	0	0	0.07	0	0	0.05	0	0	0	0.04	0	0	0	0	0	0	0
ENSG00000069020	MAST4	4.84	1.51	13.56	5.08	13.98	20.76	3.17	2.67	2.24	10.91	3.31	11.97	9.11	8.25	11.8	4.98	1.16	8.06	1.66	0.28	5.62
ENSG00000069122	GPR116	0.15	0.02	0.06	7.68	0.16	0.08	1.81	2.76	35.08	0.13	0.63	0.01	0.56	16.37	3.71	0.04	0.05	0.42	0.67	0.26	12.91
ENSG00000069188	SDK2	10.43	0.54	0.78	3.93	0.84	4.54	1.72	10.38	1.5	18.85	9.62	4.67	3.7	1.15	1.36	5.51	0.22	0	2.42	2.66	0.89
ENSG00000069206	ADAM7	0	0.16	0	0	0	0.01	0.01	0	0	0	0.01	0	0	0	0.05	0	0	0	0.05	0.01	0
ENSG00000069248	NUP133	35.11	19.57	16.16	48.94	19.4	24.09	15.07	32.94	11.02	38.3	61.53	21.8	9.91	27.51	54.59	36.55	14.35	26.46	14.38	14.23	15.99
ENSG00000069275	NUCKS1	239.66	161.08	199.92	746.54	157.32	215.65	101.77	281.63	185.31	368.99	717.77	203.51	44.69	118.26	473.9	482.5	105.46	146.01	117.73	112.25	109.36
ENSG00000069329	VPS35	115.19	66.91	96.65	69.41	81.47	71.09	58.6	130.93	32.17	63.25	66.14	74.43	40.04	73.48	58.87	77.04	51.25	110.29	37	24.04	76.26
ENSG00000069345	DNAJA2	80.8	60.05	63.88	47.26	46.76	67.41	41.68	82.4	18.1	35.34	51.09	60.92	31.98	46.37	50.49	62.43	41.5	57.45	37.45	18.97	47.24
ENSG00000069399	BCL3	2.45	34.5	19.08	0.54	38.83	31.26	14.95	30.99	45.99	4.43	29.07	49.74	22.33	15.47	43.35	6.15	12.91	5.11	12.65	29.9	38.18
ENSG00000069424	KCNAB2	1.05	1.03	0.95	42.22	5.45	7.29	0.6	0.36	1.78	12.09	11.24	10.35	3.29	17.15	4.16	9.1	5.89	0.51	2.26	0.17	2.25
ENSG00000069431	ABCC9	0	0	0.44	0.59	0.23	0.09	0.12	0.01	0	0	0.46	0	0.02	0	0.01	0	0.06	0	0.02	0.11	0
ENSG00000069482	GAL	7.41	31.67	0.96	89.28	0.31	0.8	0.85	3.3	0.04	0.88	6.45	8	0.26	0.26	6.64	5.13	28.02	0.43	3.3	0.72	0.05
ENSG00000069493	CLEC2D	4.6	2.36	0.92	9.19	1.74	11.08	3.16	3.48	2.58	2.24	11.12	6.85	2.85	2.22	10.71	2.6	1.9	1.05	4.75	8.05	3.14
ENSG00000069509	FUNDC1	47.65	9.87	18.43	53.44	30.97	25.94	22.8	42.2	14.19	27.56	22.93	18.64	12.39	18.06	29.06	25.18	7.21	45.12	41.5	19.79	24.16
ENSG00000069535	MAOB	307.51	0.07	0	6.08	2.18	0.03	80.33	0.04	0.71	0.08	4.58	2.09	0.06	0	0	21.37	0	0	0.1	0.13	1.7
ENSG00000069667	RORA	7.48	2.81	1.6	5.86	8.95	10.66	3.47	3.11	3.51	1.47	3.91	4.13	4.94	3.19	8.62	10.83	8.23	1.7	2.66	0.49	3.51
ENSG00000069696	DRD4	0.31	0.53	0.06	0.21	0.53	0.03	0.04	0.46	0.14	0.68	0.21	0.19	0.41	0.66	0.27	0.07	0.5	0	0	0.09	0
ENSG00000069702	TGFBR3	1.69	2.64	6.07	5.59	5.4	5.24	4.17	1.45	6.82	12.52	5.18	12.05	14.86	5.31	45.28	2.55	3.05	7.99	2.45	1.76	9.81
ENSG00000069712	KIAA1107	1.72	0.9	0.4	2.68	2.25	1.22	1.86	2.73	0.86	3.62	1.6	2.05	1.28	1.91	1.47	1.54	0.75	2.14	0.96	0.47	1.85
ENSG00000069764	PLA2G10	0.19	2.39	0.71	0.25	3.56	1.96	0.61	1.94	2.37	0.05	2.98	0.68	2.57	0.75	0.22	0.15	4.41	2.39	0.79	0.79	1.04
ENSG00000069812	HES2	7.53	0.41	2.76	61.77	1.35	24.74	0.51	2.88	0.35	0.07	8.19	64.62	0.02	0.77	2.24	1.25	0.65	0.03	1.11	1.18	2.05
ENSG00000069849	ATP1B3	246.01	92.4	261.77	75.35	113.1	296.03	120.38	137.6	125.85	88.99	174.12	372.16	88.82	154.72	219.92	160.2	94.95	263.41	421.81	63.95	129.31
ENSG00000069869	NEDD4	2.38	3.77	7.26	15.9	8.12	6.12	3.01	2.76	11.21	2.7	9.74	15.83	8.3	2.46	18.33	2.4	2.99	20.91	4.45	0.86	3.82
ENSG00000069943	PIGB	5.92	10.93	8.68	1.75	11.4	12.23	10.62	6.36	6	4.7	14.45	9.5	7.84	5.81	12.07	5.21	3.93	6.21	12.43	8.59	12.74
ENSG00000069956	MAPK6	32.92	29.8	30.75	28.04	37.48	24.56	26.05	33.69	37.91	22.81	50.54	46.67	21.44	13.27	58.54	33.86	10.96	29.54	18.25	11.72	31.91
ENSG00000069966	GNB5	29.06	9.2	19.57	50.19	31.02	21.11	3.82	18.22	30.26	15.94	40.63	28.74	9.05	20.12	25.14	19.48	4.4	15.22	8.11	5.41	16.82
ENSG00000069974	RAB27A	6.6	14.63	10.35	12.25	29.58	15.31	10.05	11.89	31.09	20.49	25.89	31.9	9.02	27.4	12.2	4.99	4.2	8.18	3.41	1.68	7.72
ENSG00000069998	CECR5	45.2	40.73	21.95	64.91	33.25	35.84	31.7	21.87	7.23	36.4	57.29	61.13	25.39	13.79	42.94	16.58	34.2	16.46	13.68	8.77	8.47
ENSG00000070010	UFD1L	138.46	29.29	123.02	111.84	81.31	55.22	58.01	75.98	89.1	61.37	88.83	105.44	43.39	36.09	54.83	130.69	46.58	64.4	146.06	47.85	38.18
ENSG00000070018	LRP6	15.03	4.44	4.58	4.01	3.6	13.15	7.4	19.38	14.75	8.92	7.29	15.09	7.7	6.5	19.34	92.49	12.47	13.73	4.43	4.31	12.18
ENSG00000070019	GUCY2C	0	0.03	0	0.05	0.09	0.01	0	0.12	0	0.42	0.01	0.03	0	0.01	0.05	0.04	1.02	13.19	0.13	0.01	0.04
ENSG00000070031	SCT	0	0	0	0	0	0	0	0	0	0	0	0	0	0	0	0	0	0	0	0.13	0
ENSG00000070047	PHRF1	30.19	28.83	20.82	20.49	26.64	14.4	15.6	16.68	20.76	23	20.41	11.94	20.6	19.19	19.95	23.27	13.53	6.49	6.45	2.32	8.91
ENSG00000070061	IKBKAP	52.52	16.87	21.33	54.6	27.85	21.15	22.11	44.3	26.97	18.44	26.78	19.51	18.54	26.04	30.54	61.1	20.96	27.04	13.75	10.11	23.1
ENSG00000070081	NUCB2	111.93	229.23	254.54	248.39	250.03	74.06	251.45	107.03	161.25	194.49	127.45	41.01	171.29	250.71	46.86	21.44	27.47	47.02	184.16	41.83	263.3
ENSG00000070087	PFN2	1070.38	31.38	220.54	109.17	143.82	219.29	82.08	91.61	43.72	420.19	239.9	317.36	110.11	279.29	153.14	628.47	108.28	188.73	311.85	56.37	157.47
ENSG00000070159	PTPN3	26.24	9.03	16.6	52.34	38.69	18.77	37.35	46.78	42.26	19.71	28.87	35.35	37.11	37.15	31.44	70.62	35.42	36.05	17.82	11.1	24.43
ENSG00000070182	SPTB	8.38	0.69	0.39	4.88	3.06	3.27	0.54	5.85	2.21	6.46	1.82	4.28	1.56	33.79	2.67	1.91	0.88	0.31	0.82	0.88	1.4
ENSG00000070190	DAPP1	0	0	14.26	0.08	18.66	9.66	0.78	1.72	7.75	0.03	0.09	7.83	3.34	1.51	4.55	0.01	5.93	7.23	0.17	0.1	18.18
ENSG00000070193	FGF10	0	0	0	2.99	0	0	0	0	0	0	0	0	0	0	0	0.23	0	0	0	0	0
ENSG00000070214	SLC44A1	85.84	9.4	81.87	31.46	50.12	35.38	25.18	52.93	20.71	20.31	63.26	47.93	19.92	24.41	58.3	30.85	24.94	29.96	13.91	5.18	16.92
ENSG00000070269	TMEM260	18.61	6.13	10.07	17.82	8.68	8.8	11.34	22.86	4.33	14.76	13.31	8.69	13.42	13.37	12.78	8.27	2.98	6.54	5.14	7.16	5.74
ENSG00000070366	SMG6	16.09	5.73	7.44	17.86	12.3	4.98	12.03	15.39	11.12	13.39	5.55	10.3	7.38	15.52	18.81	11.23	13.32	9.83	5.25	5.42	9.84
ENSG00000070367	EXOC5	141.12	25.88	52.58	104.23	36.54	28.72	18.05	95.23	34.91	92.79	76	57.6	20.34	71.31	57.14	47.49	22.16	29.28	6.18	22.82	34.87
ENSG00000070371	CLTCL1	4.83	1.14	3.06	40.01	6.69	1.89	2.32	2.35	2.35	4.15	8.56	4.16	0.27	4.42	2.84	1.57	2.81	1.49	7.49	2.42	1.55
ENSG00000070388	FGF22	0.8	0.85	0.05	0.49	2.86	0.02	0.67	0.04	0.48	0.49	0.19	0	0.63	1.78	0.04	0.1	0.24	0.05	0.1	0	0.35
ENSG00000070404	FSTL3	6.96	9.08	85.49	5.47	19.21	9.74	6.79	10.75	3.29	5.56	19.42	9.13	4.2	5.05	2.77	0.75	2.51	1.58	3.04	2.68	3.67
ENSG00000070413	DGCR2	64.77	45.85	78.34	59.12	103.66	45.51	60.68	19.82	56	28.43	60.16	74.89	42.96	42.97	31.44	46.58	24.21	36.91	33.75	10.95	25.3
ENSG00000070423	RNF126	67.35	116.73	33.38	64.49	53.37	35.11	31.49	32.7	26.01	74.55	47.38	51.4	49.47	49.35	28.19	54.95	40.07	8.56	15.42	7.51	10.65
ENSG00000070444	MNT	14.35	16.91	8.76	11.45	7.95	8.64	5.06	17.07	31.37	8.4	8.6	13.49	10.9	20.97	9.2	32.09	17.58	8.4	3.95	3.97	5.71
ENSG00000070476	ZXDC	29.53	16.18	12.29	14.48	15.68	21.07	11.49	14.57	21.46	18.39	35.42	21.37	32.25	22.18	19.59	23.67	11.78	11.04	25.39	3.36	12.37
ENSG00000070495	JMJD6	52.84	22.63	23.21	31.07	26.04	12.3	17.46	35.34	16.92	38.04	19.24	21.19	14.8	25.42	26.68	33.95	27.25	11.91	9.71	7.17	11.8
ENSG00000070501	POLB	84.16	43.03	66.29	70.18	61.4	61.66	47.39	83.59	250.11	60.44	93.15	50.43	26.03	52.89	75.02	55	18.04	30.3	119.09	54.12	48.45
ENSG00000070526	ST6GALNAC1	0.71	35.65	1.85	0.26	49.5	33.52	141.44	38.81	45.8	0.23	3.52	15.57	23.5	5.28	0.11	0.62	34.07	16.71	5.7	0.47	33.75
ENSG00000070540	WIPI1	7.26	20.88	24.7	48.58	50.97	29.64	62.99	108.85	37.41	11.1	53.09	38.95	12.19	17.07	11.3	13.28	14.03	19.73	37.94	41.91	112.71
ENSG00000070601	FRMPD1	9.24	0.04	0	1.23	0	0.01	0.8	0.76	0.08	0.28	0.12	0.05	8.26	0.17	0.58	0.14	0.02	0.01	1.16	0.02	0.09
ENSG00000070610	GBA2	175.69	75.93	50.61	86.64	78.94	83.4	55.47	142.63	52.64	72.26	96.15	48.27	106.98	84.36	39.26	60.16	94.95	48.46	150.46	66.57	195.72
ENSG00000070614	NDST1	32.76	33.94	39.99	17.19	29.3	32.91	10.24	18.57	14.12	27.34	29.78	17.81	42.95	17.01	25.11	14.03	17.08	9.81	5.84	4.55	9.4
ENSG00000070669	ASNS	48.65	59.4	146.38	382.31	99.6	146.79	43.03	296.31	35.37	114.61	224.04	152.59	135.08	57.09	97.54	150.7	98.24	90.37	100.4	49.94	33.13
ENSG00000070718	AP3M2	66.38	14.5	8.23	90.24	17.48	44.65	12.78	15.12	27.2	28.23	26.77	12.94	25.11	38.68	19.39	20.85	10.51	19.77	12.75	8.57	11.74
ENSG00000070729	CNGB1	0.12	0	0.61	0.09	0.01	0	0	0.02	0.06	0.03	0.05	0.2	0	0.12	0	1.66	0.04	0	0.01	0.01	0
ENSG00000070731	ST6GALNAC2	5.02	0.42	5.52	34.37	16.99	64.16	4.39	6.38	14.69	1.38	4.42	69.48	3.08	21.55	9.26	0.36	1.84	0.7	2.88	2.83	23.87
ENSG00000070748	CHAT	0	0	0	0.39	0	0	0	0	0	0.11	0	0	0	0	0	0	0	0	0	0	0
ENSG00000070756	PABPC1	824.42	4225.77	1200.7	2259.39	1059.96	1907.65	2401.38	1173.81	3671.69	1083.72	3312.03	2445.92	3596.65	2179.99	2574.88	4184.65	2300.95	2164.03	2454.24	1680.45	1004.34
ENSG00000070759	TESK2	4.6	13.56	1.2	6.81	4.41	3.45	9.25	5.04	6.78	7	12.73	7.74	4.13	8.33	8.91	3.27	0.58	2.85	7.99	1.04	4.26
ENSG00000070761	C16orf80	119.6	29.93	65.58	35.89	57.48	39.27	26.43	35.71	30.77	42.61	39.2	57.52	24.68	58.94	41.85	149.44	30.15	35.59	31.57	14.96	38.11
ENSG00000070770	CSNK2A2	60.22	50.51	39.59	15.18	29.31	42.8	24.06	25.67	13.35	22.04	31.55	44.91	26.86	36.78	52.42	38.11	27.58	45.88	17.09	11.63	24.64
ENSG00000070778	PTPN21	2.93	3.04	5.4	3.16	6.59	3.14	5.27	4.79	4.32	6.05	2.98	3.21	3.27	3.05	3.2	3.44	5.95	5.82	1.28	0.33	5.7
ENSG00000070785	EIF2B3	29.12	37.68	32.92	53.75	34.73	30.88	21.27	37.11	14.09	54.44	33.25	30.76	15.48	25.8	29.48	17.46	9.75	19.21	19.38	5.05	24.99
ENSG00000070808	CAMK2A	0.1	0	0	1.23	0	0.26	0	0	0.07	0.06	0.04	0.1	0	0	0	0	0.02	0	0.02	0	0.02
ENSG00000070814	TCOF1	48.94	29.5	36.31	31.92	29.24	25.27	12.67	38.74	23.27	35.14	43.29	25.99	28.74	27.7	57.23	66.24	37.14	30.03	21.48	7.17	15.09
ENSG00000070831	CDC42	178.97	105.87	241.41	254.39	285.86	182.09	140.55	165.1	185.9	271.15	171.12	234.41	149.45	171.14	157.42	161.27	108.98	278.45	124.37	45.45	183.29
ENSG00000070882	OSBPL3	16.47	4.37	19.13	24.32	4.73	29.22	9.53	29.58	23.27	8	17.02	31.5	12.31	38.79	12.34	30.83	9.51	26.16	5.9	4.05	10.08
ENSG00000070886	EPHA8	0.16	0.4	0.1	0.2	0	0.02	0.03	0.13	0	5.2	0.67	0.02	0.11	0.07	0.98	0.02	0.02	0	0.04	0.02	0.01
ENSG00000070915	SLC12A3	0	0.01	0	0	0	0.01	2.82	0	0	0	0.14	0	0	0	0	0	0	0	0.15	0	0
ENSG00000070950	RAD18	18.17	11.59	14.14	20.09	10.63	7.48	5.33	14.93	7.69	19.45	15.49	4.62	9.1	14.76	25.33	11.43	4.84	20.08	5.8	3.18	7.64
ENSG00000070961	ATP2B1	51.96	16.02	116.93	64.59	44.15	25.23	21.8	20.16	56.4	49.26	62.09	17.09	57.74	28.3	54.92	25.02	40.61	48.75	37.28	14.21	27.6
ENSG00000070985	TRPM5	0.05	0.17	0	0	0	0.03	0	0.02	0.01	0.02	0.05	0.01	0	0.12	0.02	0.04	0.04	0.2	0	0	0
ENSG00000071051	NCK2	29	8.26	31.29	90.34	104.42	50.46	34.11	17.75	63.97	29.21	42.38	45.15	28.69	42.95	78.08	53.1	34.05	62.9	15.34	22.92	47.43
ENSG00000071054	MAP4K4	34.99	29.99	49.66	128.97	27.15	25.27	15.5	25.61	42.45	76.72	48.72	37	15.36	26.79	64.13	102.95	18.02	30.9	7.2	11.45	32.12
ENSG00000071073	MGAT4A	5.96	5.66	15.58	34.7	75.08	10.67	35.63	65.49	62.2	32.21	47.08	13.05	28.34	42.98	10.39	0.9	27.83	28.41	9.2	25.95	42.75
ENSG00000071082	RPL31	887.44	4406.2	889.09	1639.49	2471.82	3280.49	4389.41	1821.68	758.43	2133.22	3843.54	3435.31	3222.62	2250.8	3414.84	610.21	2797.19	1175.82	1099.29	928.06	1236.37
ENSG00000071127	WDR1	155.56	60.12	271.93	174.88	213.96	151.92	103.78	191.65	132.11	99.36	79.11	115.6	79.92	228.21	164.25	419.65	168.35	345.67	63.02	28.12	160.09
ENSG00000071189	SNX13	24.2	34.33	23.53	24.51	22.67	54.09	30.21	43.4	35.9	28.85	29.86	55.26	24.57	29.54	23.51	22.03	6.69	59.59	11.33	2.55	25.18
ENSG00000071203	MS4A12	0	0	0	0	0	0	0	0	0	0	0	0	0.1	0	0	0	0	0	0	0	0
ENSG00000071205	ARHGAP10	0.26	6	5.18	17.13	8.87	1.67	8.52	4.64	5.96	5.47	7.64	4.07	6.37	8	3.43	0.42	0.57	4.94	2.1	1.68	1.88
ENSG00000071242	RPS6KA2	8.52	28.65	22.74	9.03	9.2	3.87	23.47	23.62	14.39	7.92	14.19	6.47	14.74	13.26	11.86	6.84	5.37	3.72	7.09	5.9	28.86
ENSG00000071243	ING3	21.45	9.15	5.23	16.62	15.18	6.83	17.05	12.43	6.72	28.58	11.09	5.69	14.1	16.73	7.09	16.34	9.89	20.42	6.11	3.37	12.16
ENSG00000071246	VASH1	5.51	2.1	2.26	40.37	13.77	6.73	2.83	7.38	3.46	17.76	16.31	2.68	1.38	14.84	7.18	0.22	0.09	2.35	2.35	0.21	10.93
ENSG00000071282	LMCD1	17.5	0.72	7.06	9.81	7.29	5.96	1.63	8.3	8.34	32.02	7.01	5.77	10.21	17.2	1.68	3.78	2.69	17.2	3.79	5.95	12.04
ENSG00000071462	WBSCR22	99.17	175.25	98.74	108.09	205.57	79.29	136.45	291.42	65.72	134.75	103.03	150.39	85.35	88.94	159.83	155.8	147.99	207.58	122.85	148.85	117.44
ENSG00000071537	SEL1L	39.28	19.66	57.89	73.54	33.25	43.58	146.22	48.69	37.69	35.31	43.75	37.16	55.56	21.48	19.62	29.75	32.11	29.21	13.18	3.83	28.32
ENSG00000071539	TRIP13	64.64	7.06	51.32	33	16.39	12.62	6.65	37.98	7.39	36.08	14.97	33.41	18.88	19.16	36.78	56.12	21.97	43.93	12.15	8.57	14.9
ENSG00000071553	ATP6AP1	244.36	175.79	119.98	227.66	207.09	117.74	317.68	147.1	111.95	172.64	120.43	101.08	178.51	132.76	93.32	88.7	114.24	132.06	130.05	49.13	229.15
ENSG00000071564	TCF3	155.4	87.29	81.82	148.48	68.28	53.32	29.01	60.46	40.76	108.88	139.15	57.27	44.09	100.96	64.41	113.03	68.3	41.52	52.26	25.37	28.24
ENSG00000071575	TRIB2	16.47	3.63	13.69	101.22	28.98	36.98	5.25	30.49	17.54	0.03	25.98	76.72	7.14	86.11	129.39	16.45	1.02	0.15	15.66	31.8	23.16
ENSG00000071626	DAZAP1	116.24	122.68	120.29	183.04	99.31	89.18	56.87	108.03	159.1	135.17	150.28	69.85	98.81	119.19	171.91	325.7	100.11	74.12	44.65	19.35	48.75
ENSG00000071655	MBD3	103.61	66.45	54.36	167.39	94.19	40.48	64.68	42.94	19.4	107.26	78.19	29.23	60.08	78.45	43.2	17.19	42.63	12.46	17.75	11.12	18.55
ENSG00000071677	PRLH	0	0	0	0	0	0	0	0	0	0	0	0	0	0.23	0	0	0	0	0	0	0
ENSG00000071794	HLTF	74.76	38.06	27.99	59.87	47.84	74.44	23.37	84.36	59.05	88.36	104.24	89.14	17.31	74.11	65.85	48.9	27.58	40.99	58.96	10.96	33.8
ENSG00000071859	FAM50A	256.39	154.85	31.23	233.6	108.39	71.16	63.58	83.06	158.67	131.07	94.43	64.24	68.17	103.86	81.68	171.57	110.55	50.06	110.16	23.19	70.01
ENSG00000071889	FAM3A	82.32	75.52	19.81	48.65	51.87	29.98	36.9	42.57	50.23	24.05	33.97	49.45	33.29	42.02	35.88	54.3	59.52	14.05	31.51	10.68	15.87
ENSG00000071894	CPSF1	263.65	168.64	22.53	261.79	148.29	73.76	73.58	76.92	126.02	93.35	181.19	81.98	202.5	191.89	50.7	107.61	81.21	26.54	43.3	47.78	32.27
ENSG00000071909	MYO3B	1.61	0	0.02	0.09	0.64	0.27	4.57	0.2	0.28	0.03	0.33	0.02	0.13	3.61	0.04	0.08	0.03	0.07	0.19	1.93	1.66
ENSG00000071967	CYBRD1	8.26	0	34.69	0.2	38.36	7.22	5.28	15.67	71.14	0.26	24.63	17.3	27.01	4.08	0.58	1.05	4.6	19.09	5.11	14.71	25.41
ENSG00000071991	CDH19	0	0	0	0.01	0	0.03	0	0	0	8.64	0	0	0	0	0	0	0	0	0	0	0
ENSG00000071994	PDCD2	96.79	80.48	57.98	36.02	70.94	36.5	56.89	59.73	28.35	68.22	63.18	65.28	52.86	36.27	74.49	33.81	66.52	24.83	56.55	19.91	45.71
ENSG00000072041	SLC6A15	2.08	3.93	3.83	0.04	0.02	14.07	0	0.33	0.08	34.3	0.17	0	0.07	3.38	22.52	0.07	0.01	0	0	0	0
ENSG00000072042	RDH11	200.93	59.36	130.98	113.47	129.08	163.83	201.61	104.47	144.73	157.56	226.12	138.13	60.53	112.83	76.23	96.02	103.3	157.45	62.72	49.17	139.43
ENSG00000072062	PRKACA	130.79	54.34	69.84	146.29	108.54	70.82	35.52	160.55	87.33	137.96	78.21	50.95	42.77	110.67	106.27	152.78	30.72	37.84	47.68	31.14	61.68
ENSG00000072071	LPHN1	27.01	6.26	6.21	14.71	16.68	16.86	2.33	41.47	14.56	33.07	42.45	18.24	10.4	34.98	23.26	28.64	1.63	6.45	5.94	3.85	9.04
ENSG00000072080	SPP2	0	0	0	0	0	0	0	0	0	0	0	0	0	0	0	0.04	0	0	0	0	0
ENSG00000072110	ACTN1	216.23	22.07	176.14	174.19	146.16	106.6	66.06	74.71	126.74	70.35	138.44	302.25	102.14	95.77	192.49	161.02	88.54	70.08	20.16	25.82	106.52
ENSG00000072121	ZFYVE26	13.92	3.02	1.74	9.34	10.42	6.25	3.78	5.36	15.22	7.44	9.8	5.08	6.63	9.68	5.87	12.39	4.63	5.49	1.87	1.25	5.2
ENSG00000072133	RPS6KA6	13.02	2.45	3.88	9.38	4.55	0.63	10.39	7.35	1.59	10.82	8.72	2.91	6.24	7.38	7.42	4.5	4.52	6.5	3.15	0.73	4.09
ENSG00000072134	EPN2	34.13	23.64	21.69	29.6	10.29	20.18	28.22	27.81	34.8	16.06	34.07	27.75	8.9	20.15	21.69	56.72	15.8	16.81	4.87	5.1	19.83
ENSG00000072135	PTPN18	14.33	49.65	8.52	17.61	50.05	47.04	20.02	19.95	128.02	23.16	25.19	24.79	116.04	87.37	12.7	47.63	44.65	33.61	39.22	21.54	42.59
ENSG00000072163	LIMS2	0.64	0.93	0	0.3	0.91	0.09	0.12	0.92	0.06	0.11	1.13	0.41	0.24	0.22	0.34	3.73	0.05	0.05	0.25	0.01	0.05
ENSG00000072182	ASIC4	1.46	0.14	0.03	1.23	0	0.22	0.02	0	0.02	0.48	0.15	0.5	0.56	0.08	0.2	0.04	0.01	0.01	0.02	0.07	0
ENSG00000072195	SPEG	28.18	4.64	4	110.46	5.74	3.81	0.45	3.6	0.86	15.36	5.34	5.94	10.79	13.44	7.94	0.67	0.68	1.86	0.99	7.11	1.18
ENSG00000072201	LNX1	11.15	0.27	0.73	1.93	11.16	3.61	5.03	5.62	2.58	9.87	0.91	3.62	11.42	11.01	14.97	20.76	15.8	4.59	1.34	1.34	7.44
ENSG00000072210	ALDH3A2	127.51	57.87	168.25	85.89	124.72	300.29	185.62	142.14	93.55	63.33	151.71	84.03	44.92	103.8	103.2	53.03	31.58	121.96	40	29.57	250.86
ENSG00000072274	TFRC	65.64	71.92	111.17	41.11	43.15	64.91	20.43	61.07	67.43	154.49	211.12	51.36	26.04	25.04	114.49	77.86	31.53	73.28	21.11	6.71	14.54
ENSG00000072310	SREBF1	266.73	407.78	178.58	246.62	97.2	713.26	454.32	113.11	408.88	78.46	130.8	201.09	140.29	149.14	56.74	146.17	248.96	55.01	69.49	72.84	224.8
ENSG00000072315	TRPC5	0	0	0	0	0.01	0	0	0	0	0	0	0	0.01	0	0	0	0	0	0.02	0	0
ENSG00000072364	AFF4	13.15	35.33	24.87	29.9	27.61	51.93	39.27	35.85	95.61	30.2	47.73	40.8	13.7	29.55	28.78	49.63	16.4	35.09	16.47	7.42	41.89
ENSG00000072401	UBE2D1	14.75	18.27	8.8	14.52	16.2	27.71	9.42	17.18	6.6	10.82	32.66	28.04	7.67	23.54	13.34	6.7	2.81	22.77	38.9	14.18	15.4
ENSG00000072415	MPP5	26.59	10.34	10.07	28.94	15.94	29.72	19.04	17.94	17.89	16.64	30.9	24.96	9.16	18.99	13.73	10.78	7.68	14.92	5.94	5.26	15.64
ENSG00000072422	RHOBTB1	4.17	4.05	1.16	6.61	14.22	1.34	20.53	14.26	6.83	4.29	7.55	10.25	1.9	6.6	2.65	2.45	7.69	16.68	4.3	15.92	0.98
ENSG00000072444	ASAH2C	0.05	0	0	0.11	0.37	0	0	0	0.07	0	0	0	0	0	0	0	0	0.52	0	0	0
ENSG00000072501	SMC1A	208.25	49.89	87.64	156.96	76.16	60.68	24.63	174.42	74.17	111.32	72.54	29.98	38.89	106.41	61.21	213.45	58.68	109.17	12.81	6.63	38.94
ENSG00000072506	HSD17B10	307.12	280.62	112.88	210.93	127.68	77.13	98.9	259.6	28.6	245.85	113.87	51.16	88.94	105.59	103.77	60.26	192.06	95.6	87.27	46.8	66.84
ENSG00000072518	MARK2	39.44	52.36	33.68	21.96	39.08	26.73	37.42	39.23	52.38	32.72	39.95	25.08	49.22	40.07	37.29	62.21	40.66	40.55	9.46	12.78	32.62
ENSG00000072571	HMMR	31.18	14.68	47.23	62.04	18.2	25.18	5.71	50.37	43.4	32.61	55.68	84.65	17.66	63	41.94	53.2	15.77	49.25	14.57	4.23	16.18
ENSG00000072609	CHFR	26.02	22.89	12.07	25.64	13.31	17.37	9.83	14.18	17.41	31.07	11.66	9.45	19.33	14.18	13.71	17.38	17.59	16.01	15.47	6.86	19.92
ENSG00000072657	TRHDE	0	0	3.28	13.04	0.35	0.01	0	0.03	0.03	19.8	0.01	0	0.01	3.44	0.02	0	0.36	0.26	0.07	0	0
ENSG00000072682	P4HA2	18.1	20.54	109.52	44.31	68.03	81.86	42.42	101.78	83.12	26.51	34.55	133.92	4.74	17.09	30.33	21.23	13.67	67.62	30.99	9.51	61.85
ENSG00000072694	FCGR2B	0	0	0	0.58	0	0.02	0	0	0	0.02	0	0	0.01	0	0	0	0	0	0	0	0
ENSG00000072736	NFATC3	11.21	14.08	14.91	4.13	7.75	15.65	11.09	13.44	7.72	11.54	17.65	11.47	8.17	18.31	13.38	22.98	4.83	14.15	3.3	2.57	12.77
ENSG00000072756	TRNT1	17.61	17.63	15.54	13.8	18.23	18.38	9.55	15.99	21.64	21.14	14.86	4.76	20.94	18.74	22.09	33.06	9.99	23.85	29.28	6.03	16.39
ENSG00000072778	ACADVL	615.76	550.93	109.98	352.81	297.05	583.47	391.78	285.36	355.78	406.71	259.35	303.51	493.93	339.14	359.14	227.07	294.02	457.03	404.48	477.56	646.03
ENSG00000072786	STK10	6.21	2.03	16.24	6.89	3.62	5.43	0.61	2.93	13.11	4.85	5.93	20.56	10.2	4.41	12.83	9.07	4.5	6.14	1.79	0.5	4.88
ENSG00000072803	FBXW11	37.9	43.65	34.51	48.95	62.42	44.3	19.43	35.11	37.9	43	42.09	52.48	39.12	36.23	34.75	29.37	16.17	47.64	12.53	5.48	41.35
ENSG00000072818	ACAP1	0.1	2.39	0.54	0.64	0.51	0.47	1.08	0.21	0.2	2.27	0.82	3.78	0.29	0.91	2.94	0.46	0.31	1.71	1.11	0.73	2.11
ENSG00000072832	CRMP1	30.95	1.9	1.85	297.43	6.01	2.16	0.16	2.05	0.76	161.29	4.06	1.39	1.02	64.1	1.1	3.79	0.01	1.69	1.69	0.76	1.3
ENSG00000072840	EVC	6.63	6.2	6.86	4.08	8.39	6.39	0.58	4.23	2.64	0.15	6.04	3.98	2.84	0.16	4.2	11.34	0.01	4.82	3.23	0.78	6.72
ENSG00000072849	DERL2	96.48	37.87	99.76	45.44	34.56	29.16	68.49	109.59	33.65	98.26	24.66	36.09	28.24	65.94	60.51	28.57	44.66	59.92	41.79	18.04	91.77
ENSG00000072858	SIDT1	0.04	2.79	1.59	0.14	4.53	1.58	0.75	2.39	6.36	2	1.88	1.29	11.93	1.74	0.3	0	11.21	0.72	0.76	0.39	2.67
ENSG00000072864	NDE1	44.27	11.33	34.64	87.74	34.08	50.56	6.42	46.46	21.65	23.88	48.81	72.58	12.01	29.52	104.35	41.55	14.69	23.24	5.94	7.39	24.3
ENSG00000072952	MRVI1	0	0	0.01	0	0	0.03	1.02	0	0.07	0	0.02	0	0.07	0.18	0.05	0	0.01	0	0	0	0
ENSG00000072954	TMEM38A	14.6	2.64	7.16	11.58	18.77	11.82	5.87	24.79	10.52	25.79	13.3	19.16	9.19	17.33	27.47	4.54	11.56	8.73	3.55	1.77	13.69
ENSG00000072958	AP1M1	56.09	17.51	39.62	84.97	35.57	34.3	18.54	66.63	19.63	78.55	33.61	25.72	22.89	43.34	58.48	33.69	14.73	17.49	16.84	7.76	18.45
ENSG00000073008	PVR	31.85	23.02	123.41	15.3	22.06	18.62	15.23	48.53	16.55	27.33	54.95	22.33	15.68	27.83	36.45	38.89	21.46	20.62	25.15	10.49	16.98
ENSG00000073009	IKBKG	57.6	18.3	8.7	45.69	17.32	23.47	14.26	27.18	19.53	16.38	15.68	27.75	20.24	19.8	24.71	12.06	29.1	12	10.86	4.83	18.4
ENSG00000073050	XRCC1	80.23	40.21	24.46	48.82	47.76	28.91	18.78	69.64	37.24	37.82	32.12	18.44	15.08	27.59	43.78	92.97	22.46	21.12	18.24	8.3	26.83
ENSG00000073060	SCARB1	17.17	34.92	20.56	42.53	21.17	23.32	12.15	13.52	21.37	51.71	42.36	59.6	31.83	2.84	66.98	47.55	64.79	28.14	17.79	9.1	27.33
ENSG00000073067	CYP2W1	0.06	0.08	0	10.07	0.59	0.09	0.12	0.21	0.03	0.76	0.19	0.32	3.5	0.1	0.36	0.01	1.24	0.02	0.08	0.02	0
ENSG00000073111	MCM2	139.24	22.44	64.64	110.94	72.72	24.06	14.71	69.51	70.22	104.43	103.57	46.4	53.4	93.35	139.08	218.53	39.37	43.44	18.58	3.44	15.62
ENSG00000073146	MOV10L1	0	0.72	0	0.35	0.23	0.13	0.31	1.56	0.11	0.67	0.32	0.06	0.17	1.64	0	0.05	0.02	0	0.22	0.02	0
ENSG00000073150	PANX2	2.02	2.83	1.74	0.55	10.96	0.23	0.15	3.51	1.46	1.43	4.62	10.02	11.67	6.5	3.39	0.36	0.24	0.25	1.17	0.76	0.21
ENSG00000073169	SELO	34.66	32.05	7.9	41.78	30.34	25.5	28.38	25.6	10.52	14.44	28.2	48.74	24.6	12.54	33.18	12.72	28.86	5.06	15.84	5.16	4.93
ENSG00000073282	TP63	0.71	0.05	23.17	5.3	0.44	76.89	0.31	4.56	2.61	0.03	1.92	43.29	0.15	0.85	143.69	1.14	0.58	0.05	0.35	0.33	1.06
ENSG00000073331	ALPK1	1.26	1.26	4.66	2.58	7.95	10.44	3.24	5.38	14.76	11.23	13.82	19.44	4.58	12.23	7.87	0.74	4.82	6.9	1.48	6.83	7.42
ENSG00000073350	LLGL2	125.24	37.23	34.92	7.95	195.06	61.95	58.82	81.88	47.05	54.22	68.22	74.7	103.92	106.71	20.51	48.54	186.78	14.53	23.17	20.12	61.03
ENSG00000073417	PDE8A	8.43	7.51	15.55	10.85	21.86	21.33	8.08	15.62	38.95	7.88	9.9	14.57	19.99	11.43	18.93	12.85	13	33.55	10.54	8.57	13.34
ENSG00000073464	CLCN4	3.9	0.17	9.87	5.88	2.62	2.89	1.04	7.92	4.92	0.08	2.64	1.33	3.68	7.28	2.23	2.79	1.13	2.22	0.66	0.88	1.67
ENSG00000073536	NLE1	25.12	19.03	28.6	8.96	11.39	8.06	11.73	18	4.39	16.96	21	5.68	16.6	11.58	67.63	11.06	24.92	5	5.53	2.52	5.64
ENSG00000073578	SDHA	149.88	153.17	46.19	94.56	146.43	81.18	82.23	154.08	72.24	141.69	45.29	205.28	136.2	142.45	83.89	165.43	124.92	103.46	81.73	51.42	79.96
ENSG00000073584	SMARCE1	294.4	82.86	103.44	293.12	184.14	101.48	97.57	121.03	142.72	195.88	107.4	69.28	102.73	115.55	327.97	283.48	50.33	102.15	97.66	47.11	126.66
ENSG00000073598	FNDC8	0.16	0.06	0	0.26	0.1	0.12	0	0.07	0	0.25	0.11	0.04	0.21	0.05	0.27	0.02	0.05	0	0	0.02	0.03
ENSG00000073605	GSDMB	6	4.86	2.55	14.62	17.07	20.88	4.91	7.34	18.6	3.3	15.76	12.67	33.31	8.74	11.76	2.97	5.8	27.58	36.95	31.43	7.62
ENSG00000073614	KDM5A	17.19	11.64	14.55	17.47	9.73	22.23	13.03	17.4	13.81	15.13	25.75	24.36	7.45	9.85	26.86	21.99	10.52	13.28	3.63	2.17	15.35
ENSG00000073670	ADAM11	2.53	2.27	0.94	60.97	0.94	0.26	0.06	1.28	0.15	1.73	3.3	0.87	0.48	0.96	1.53	0.03	0.29	0.08	0.42	0.15	0.13
ENSG00000073711	PPP2R3A	5.35	7.41	8.17	1.52	1.14	8.84	2.44	2.52	3.33	3.93	4.68	4.72	1.57	6.1	5.42	3.25	0.43	3.3	3.19	1.29	2.76
ENSG00000073712	FERMT2	39.04	5.63	10.54	67.18	12.96	0.51	7.35	57.54	18.43	25.21	43.14	9.98	7.15	21.56	11.15	29.18	0.31	0.53	11.74	9.29	7.48
ENSG00000073734	ABCB11	0	0	0.06	0	0.05	0.15	0.36	0.04	2.79	0	0.1	0	2.17	0.01	0.05	0	0	0	0	0	0.01
ENSG00000073737	DHRS9	0.57	0.6	0.66	0.03	1.62	101.41	14.58	0.29	68.78	0	0.48	0.73	4.17	0.2	0.97	0.02	1.77	0	0.07	0	6.92
ENSG00000073754	CD5L	0	0	0	0	0	0	0	0	0	0	0	0	0	0	0	0	0	0	0	0	0
ENSG00000073756	PTGS2	0.44	4.16	0.51	0.13	59.11	57.45	0.36	14.32	2.9	0.12	78.45	7.5	11.22	0.86	9.44	0	1.29	2.26	1.15	3.19	6.88
ENSG00000073792	IGF2BP2	6.54	4.87	39	1.84	6.66	13.06	0.55	20.51	18.66	8.09	18.99	67.37	2.29	8.84	49.62	70.78	13.79	18.54	3.96	0.58	4.67
ENSG00000073803	MAP3K13	36.18	36.68	37.62	19.63	55.86	45.03	48.82	31.6	113.61	57.9	57.3	117.12	22.76	44.93	44.96	84.95	18.58	31.98	77.05	25.64	30.76
ENSG00000073849	ST6GAL1	15.04	81.31	53.04	0.85	213.74	52.79	9.68	23.56	133.89	11.52	50.71	10.19	26.84	17.81	23.28	1.39	103.03	45.08	26.03	6.81	171.78
ENSG00000073861	TBX21	0.13	0	0.03	0.02	0.02	0	0.02	0.1	0.02	0.05	0.07	0.07	0	0	0.05	0.01	0	0	0.05	0	0
ENSG00000073905	VDAC1P1	2.76	6.91	8.22	1.07	0.37	4.81	0.76	6.86	1.1	4.26	4.32	7.67	1.73	3.62	5.15	4.48	7.17	10.87	7	1.53	7.01
ENSG00000073910	FRY	5.54	2.83	1.06	7.35	3.17	1.78	1.89	2.78	11.82	7.4	3.07	0.66	23.89	3.8	0.72	3.03	3.9	2.17	2.26	1.96	7.13
ENSG00000073921	PICALM	85.96	91.71	115.23	74.33	98.39	67.57	116.23	105.21	161.52	120.14	115.07	71.7	97.24	116	101.15	167.44	58.31	132.44	90.91	41.92	84.88
ENSG00000073969	NSF	41.99	13.75	27.09	39.5	118.5	27.6	38.9	39.54	82.02	76.32	47.69	17.13	29.68	49.49	32.56	34.23	39.69	38.29	10.83	8.06	36.91
ENSG00000074047	GLI2	0.09	0	0.2	0.61	0.04	1.41	0.14	0.01	0.18	0	0.79	0.03	0.52	1.24	0.17	0	0.01	0.01	0.32	0.12	0
ENSG00000074054	CLASP1	11.63	8.53	10.42	14.49	9.11	24.27	4.06	10.53	8.73	23.38	17.06	15.38	13.31	17.36	9.92	11.73	6.24	17.35	5.2	3.49	10.5
ENSG00000074071	MRPS34	147.44	256.51	157.24	92.46	143.83	119.43	107.95	270.66	131.34	111.42	122.66	137.8	116.46	103.66	92.64	245.91	170.92	70.17	61.03	28.68	57.24
ENSG00000074181	NOTCH3	30.71	3.09	6.25	1.75	29.41	55.91	1.27	51.97	5.04	7.44	32.77	78.6	3.17	12.29	55.91	9.63	1.67	1.58	4.29	12.17	2.61
ENSG00000074201	CLNS1A	154.69	257.6	111.83	92.7	121.79	127.85	110.78	121.92	139.56	185.22	169.74	222.25	112.38	132.78	255.44	305.95	123.56	157.52	105.49	42.18	106.5
ENSG00000074211	PPP2R2C	0.83	5.29	33.86	39.39	6.48	18.15	0.53	1.84	1.65	0.16	11.94	13.44	1.59	0.08	8.87	1.22	0.15	1.33	12.78	5.13	5.15
ENSG00000074219	TEAD2	95.05	1.33	27.9	3.08	1.04	13.99	12.14	90.54	22.83	4.28	32.12	9.91	1.31	27.75	16.11	152.26	13.52	20.32	31.83	19.28	22.56
ENSG00000074266	EED	30.76	14.95	13.12	29.18	32.21	13.48	16.41	16.59	10.58	31	29.72	15.16	21.14	36.35	32.48	19.84	14.89	22.76	22.96	10.25	13.63
ENSG00000074276	CDHR2	1.28	0.17	0.02	3.83	5.15	0.53	0.02	0.81	0.72	8.34	0.73	0.22	0.65	2.42	0.05	0.07	1.06	0.12	0.13	0.02	0.14
ENSG00000074317	SNCB	2.17	0.11	0.39	104.17	1.3	0.67	0	0.37	0.26	18.93	1.86	0.76	0	0.38	1.64	0.03	0	0	2.6	0.07	0.08
ENSG00000074319	TSG101	87.47	183.37	120.88	66.54	95.06	62.29	105.13	120.12	135.39	136.31	97.17	67.62	79.85	134.5	93.57	100.03	78.87	69.9	75.81	25.5	118.71
ENSG00000074356	C17orf85	52.15	13.73	12.89	39.94	17.57	20.88	20.48	23.96	28.06	38.31	24.1	15.51	29.02	56.09	35.32	29.9	34.99	31.25	14.08	10.89	20.72
ENSG00000074370	ATP2A3	10.34	0.39	0.54	8.27	3.48	0	26.52	6.86	34.91	105.06	8.87	3.05	17.03	235.63	5.05	3.75	18.16	2.04	35.49	46.83	12.2
ENSG00000074410	CA12	10.13	2.55	19.31	0.29	26.6	196.6	0.68	109.37	107.7	0.38	73.35	175.07	8.73	0.07	410.94	0.5	1.88	37.77	10.52	4.18	6.8
ENSG00000074416	MGLL	0.47	6.1	11.72	5.3	8.94	2.01	4.7	10.36	25.96	2.02	10.47	0.59	155.89	2.81	3.3	0.09	45.12	6.18	4.65	13.74	26.65
ENSG00000074527	NTN4	0.67	1.62	51.67	3.47	49.1	37.9	3.29	35.81	29.55	1.18	20.99	20.51	27.76	56.89	17.82	0.19	2.12	17.18	2.51	4.67	21.03
ENSG00000074582	BCS1L	99.28	66.8	34.99	48.78	35.37	50.34	33.94	42.03	30.7	48.45	40.08	31.81	71.92	50.1	66.29	36.53	18.98	35.59	28.35	12.26	40.53
ENSG00000074590	NUAK1	14.94	2.08	5.25	4.49	2.52	4.22	0.56	3.32	9.58	6.03	4.5	7.33	1.42	10.47	11.67	1.99	2.01	1.04	1.14	0.46	2.68
ENSG00000074603	DPP8	25.95	14.68	9.15	12.45	17.1	27.14	10.53	13.09	18.51	12.18	21.48	18.45	11.9	6.6	22.08	8.81	5.68	12.14	4.29	4.95	14.55
ENSG00000074621	SLC24A1	2.81	2.66	2.39	2.1	9.19	7.33	10.43	2.94	7.88	4.47	6.74	11.25	5.18	3.66	5.67	4.31	3.12	7.05	1.25	1.24	6.08
ENSG00000074657	ZNF532	13.71	0.75	4.71	24.98	12.07	16.84	0.78	15.39	2.24	15.22	21.09	12.65	5.08	16.27	0.02	24.34	0.74	7.75	13.01	0.76	11.47
ENSG00000074660	SCARF1	0.23	0.63	0.03	0.44	0.58	0.3	0.46	0.47	0.34	0.04	0.54	0.56	3.09	0.58	0.41	0.08	0.67	0.16	0.28	0.58	0.68
ENSG00000074695	LMAN1	28.5	50.69	252.98	70.65	106.31	61.31	29.31	83.33	79.74	84.86	55.5	88.63	28.72	52.38	33.4	166.54	27.57	99.33	32.82	9.83	79.79
ENSG00000074696	PTPLAD1	143.43	109.6	63.62	102.99	199.8	87.88	85.08	78.33	77.95	86.37	94.95	74.01	70.96	63.9	70.85	72.17	41.34	97.17	31.11	30.77	74.86
ENSG00000074706	IPCEF1	0.86	0.32	0.35	0.01	0.19	3.59	0.17	0.02	0.05	0.17	3.62	1.46	0.4	0.16	0.53	0.04	0.94	0.47	0.16	1.04	0.7
ENSG00000074755	ZZEF1	11.84	6.1	6.85	16.26	6.11	6.93	8.92	8.48	12.13	11.51	5.38	7.69	9.72	11.45	11.18	9.59	15.86	12.18	3.23	2.22	7.64
ENSG00000074771	NOX3	0	0	0	0	0	0	0	0	0	0	0	0	0	0	0	0	0	0	0	0	0
ENSG00000074800	ENO1	767.85	1211.49	1866.88	586.62	738.92	621	258.09	1497.19	182.74	1119.61	933.98	2017.45	416.9	449	1233.49	500.97	1219.47	720.24	294.94	149.53	854.45
ENSG00000074803	SLC12A1	0.17	0.01	0.02	0.19	0.02	0	0.02	0.35	0.1	0.91	0.21	0	0.13	0.01	0.19	0.02	0.01	0	1.41	1.15	0.71
ENSG00000074842	C19orf10	120.69	205.58	328.03	125.78	255.83	106.52	513.16	299.41	54.21	160.18	169.62	179.75	92.18	69.43	73.35	42.75	85.63	88.3	157.94	123.61	299.47
ENSG00000074855	ANO8	16.59	8.42	9.15	13.97	9.17	9.84	3.8	33.17	11.55	21.17	12.46	7.38	12.19	30.4	6.06	6.78	3.87	2.57	4.98	4.48	6.69
ENSG00000074935	TUBE1	25.85	10.24	9.81	13.63	6.78	13.99	3.24	17.2	11.36	8.54	11.3	11.07	16.55	8.57	9.41	36.61	9.18	6.25	11.8	3.74	11.84
ENSG00000074964	ARHGEF10L	5.71	3.69	2.31	24.94	36.07	11.97	3.37	7.77	16.2	7.65	11.36	9.49	27.73	13.46	5.18	0.02	23.93	13.29	3.83	1.46	5.27
ENSG00000074966	TXK	0	0.23	0.26	0	0.55	0.33	0.48	0.21	3.12	0.12	0.08	0.21	1.59	0.55	3.85	0.06	0.14	3.14	1.97	0.09	0.29
ENSG00000075035	WSCD2	0	0	0	0.59	0.15	0.2	0	0	0	0	0	0.1	0	0.06	0.26	0	0	0	0	0	0.01
ENSG00000075043	KCNQ2	0.2	18.75	0	119.95	2.15	0.18	0.07	1.04	0.01	0.1	20.44	0.38	0.13	1.41	0.64	0	0	0.08	1.31	0.09	0
ENSG00000075073	TACR2	0.37	0.84	0.5	0.96	0.85	3.89	2.2	1.14	0.55	0.31	0.44	0.3	0.31	1.04	0.75	0.11	1.14	0.13	1.14	0.71	0.27
ENSG00000075089	ACTR6	36.56	41.07	20.61	44.65	26.04	37.44	30.5	39.94	8.15	52.52	49.81	30.22	17.24	38.32	36.21	19.54	21.75	19.64	21.97	8.74	24.14
ENSG00000075131	TIPIN	23.52	13.37	16.16	18.01	25.68	12.76	7.03	18.72	13.21	17.59	27.4	17.87	9.21	13.43	38.98	17.67	11.02	12.65	4.38	2.7	10.28
ENSG00000075142	SRI	165.87	78.75	130.87	140.06	325.45	133.31	67.31	145.11	28.84	115.23	117.12	165.74	100.42	73.69	99.7	98.92	117.89	390.65	53.39	67.05	102.24
ENSG00000075151	EIF4G3	52.06	18.31	32.61	55.03	58.44	36.38	31.08	49.58	109.94	47.82	83.25	57.49	39.6	38	60.8	71.48	44.19	81.74	32	13.59	48.21
ENSG00000075188	NUP37	50.54	43.43	49.1	45.97	26.82	41	23.15	38.91	13.42	42.43	50.97	46.21	19.72	37.03	66.75	52.54	30.99	53.31	33.8	10.3	23.09
ENSG00000075213	SEMA3A	5.92	0.05	87.31	22.98	0.02	28.56	1.11	9.82	6.25	1.89	8.1	11.2	0.13	78.38	20.1	8.73	0.02	45.62	0.42	0.15	0.83
ENSG00000075218	GTSE1	50.09	4.19	12.26	75.17	10.34	8.21	2.2	10.37	16.65	29.5	30.08	27.21	10.73	19.75	18.86	44.17	7.93	0	12.41	4.99	3.58
ENSG00000075223	SEMA3C	4.64	2.24	154.2	7.95	33.02	169.31	131.53	69.49	17.17	1.93	21.75	15.73	53.54	25.78	13.99	33.55	21.21	35.13	7.56	54.21	60.34
ENSG00000075234	TTC38	14.58	23.27	14.9	11.8	19.5	12.12	28.28	5.26	21.26	10.56	18.76	29.1	32.71	14.44	7.27	20.18	23.24	0	8.15	4.27	7.66
ENSG00000075239	ACAT1	50.1	103.22	74.11	72.7	43.84	52.23	56.9	91.05	25.89	80.38	77.4	38.23	54.26	72.12	58.41	101.28	114.33	102.12	54.99	14.59	67.34
ENSG00000075240	GRAMD4	12.52	4.42	3.44	18.24	14.13	24.56	5.83	14.58	16.78	10.57	17.27	42.34	11.85	14.65	30.97	21.81	6.19	5.89	1.74	4.26	9.03
ENSG00000075275	CELSR1	16.56	2.4	22.09	5.05	5.2	39.42	3.06	9.68	20.89	2.24	28.9	68.6	5.66	11.11	25.83	17.98	10.38	0.12	5.88	8.34	4.77
ENSG00000075290	WNT8B	1.11	0.53	0	0.31	0.17	0.07	0.14	0.92	0.08	0.29	1.96	0.1	0.3	0.28	1.59	1.33	0.72	0.13	0.17	0.04	0
ENSG00000075292	ZNF638	42.17	50.92	30.5	104.45	55.34	66.78	42.76	56.78	43.51	82.08	67.64	75.6	48.86	62.72	53.17	42.16	60.15	46.53	100.28	49.84	44.18
ENSG00000075303	SLC25A40	18.58	13	17.59	49.86	60.49	35.53	28.39	36.05	9.38	34.47	37.15	31.62	20.35	45.61	16.99	15.54	12.04	33.42	9.28	11.27	15.38
ENSG00000075336	TIMM21	21.77	30.16	48.35	26.16	37.76	27.61	17.74	36.19	23.37	69.83	16.71	22.91	16.13	30.81	21.08	90.91	23.33	47.52	20.08	3	21.83
ENSG00000075340	ADD2	12.21	2.31	4.37	26.75	0.15	2.24	0.11	1.09	0.51	20.61	0.05	10.8	0.23	8.6	0	28.05	8.67	0.01	2.15	0.02	0.12
ENSG00000075388	FGF4	51.85	0	0	0	0	0.03	0	0	0	0	0	0	0	0	0	16.17	0	0	0	0	0
ENSG00000075391	RASAL2	4.16	2.34	5.18	14.23	4.88	6.03	1.67	6.66	3.87	8.19	5.64	4.24	6.6	5.99	4.22	5.5	7.42	6.07	1.87	0.98	2.51
ENSG00000075399	VPS9D1	14.14	4.14	2.48	8.63	12	9.09	7.19	19.62	10.79	5.15	8.64	15.64	3.85	20.82	8.93	4.18	8.05	4.4	3.57	6.52	6.12
ENSG00000075407	ZNF37A	8.3	4.87	5.78	5.28	2.55	7.94	4.79	6.73	3.57	4.92	7.3	5.54	5.43	9.29	6.33	8.11	2.3	4.8	2.72	3.77	6.11
ENSG00000075413	MARK3	138.51	63.45	37.69	111.79	44.64	36.03	33.86	73.68	40.81	64.99	89.69	52.93	34.81	52.8	93.98	87.89	65.34	39.24	42.96	88.12	32.61
ENSG00000075415	SLC25A3	359.46	545.64	415.27	425.45	368.69	406.06	330.72	371.75	175.11	654.85	396.64	444.89	470.47	401.57	505.84	152.7	490.91	580.98	581.73	159.34	211.9
ENSG00000075420	FNDC3B	9.66	8.72	30.68	6.8	15.87	22.75	6.81	32.25	133.98	26.78	27.48	84.48	14.89	11.38	37	23.22	13.52	27.85	19.75	7.4	23.67
ENSG00000075426	FOSL2	2.91	46.7	26.19	6.47	43.54	18.71	24.54	23.82	15.86	3.37	20.29	38	37.18	19.52	76.91	4.35	16.08	19.13	5.56	3.72	8.22
ENSG00000075429	CACNG5	0	0	0	0	0	0	0	0	0	0.94	0	0	0	0	0	0.22	0	0	0	0	0
ENSG00000075461	CACNG4	13.67	0.15	9.06	88.76	8.39	0.31	6.04	33.01	9.1	9.74	3.44	8.34	0.66	22.48	0.36	1.88	1.23	0.6	6.99	6.9	2.73
ENSG00000075539	FRYL	11.36	8.41	11.01	23.03	11.75	13.79	15.08	9.2	15.26	20.78	11.74	14.36	15.9	18.4	10.85	23.33	10.9	29.37	24.96	6.87	12.6
ENSG00000075568	TMEM131	12.14	16.64	28.63	25.86	20.36	36.54	29.95	14.06	18.88	21.63	25.48	31.61	21.45	27.17	22.78	17.88	9.96	25.03	11.07	6.01	26.23
ENSG00000075618	FSCN1	237.79	4.53	187.69	836.38	4.11	156.55	3.38	361.85	2.31	52.2	64.69	451	0.38	14.17	647.3	83.83	0.41	1.67	10.39	15.79	10.83
ENSG00000075624	ACTB	2114.13	607.81	3928.12	3662.12	1861.37	1370.08	942.68	3779.5	2102.56	2825.99	1998.95	1928.99	1249.26	2050.13	1944.34	4239.94	713.38	3073.34	2935.26	2224.54	1062.13
ENSG00000075643	MOCOS	0.01	5.32	17.11	3.33	3.33	6.73	0.16	28.7	1.78	0.3	13.59	9.64	1.95	20.91	0.51	1.08	1.5	17.59	4.39	1.13	2.62
ENSG00000075651	PLD1	4.14	0.18	6.95	13.26	6.91	15.57	2.14	15.19	9.6	56.1	10.4	59.64	0.72	4.06	10.51	3.97	6.44	20.73	7.87	1.64	7.3
ENSG00000075673	ATP12A	0.04	0.19	0	0.15	1.54	0.56	0.03	0.2	0.08	0.06	0.04	0.34	8.19	0.11	0.45	0	1.22	0.01	0.13	0.21	0.49
ENSG00000075702	WDR62	49.5	3.84	12.49	101.52	9.42	6.84	1.65	19.45	15.75	34.54	25.93	6.56	8.09	22.96	19.28	25.99	10.35	4.66	7.71	2.28	4.4
ENSG00000075711	DLG1	80.14	30.06	39.33	42.32	53.21	82.42	53.63	107.5	105.79	49.89	66.98	136.88	28.56	95	62.5	49.86	26.81	69.49	38.06	25.24	71.97
ENSG00000075785	RAB7A	278.07	168.05	210.68	104.28	202.5	182.24	125.33	221.6	1210.68	200.01	248.29	391.17	207.97	175.93	262.01	1164.22	200.47	264.34	270.61	87.03	215.37
ENSG00000075790	BCAP29	40.35	110.86	40.06	96.56	306.3	65.13	75.53	121.13	44.28	63.89	50.23	44.27	56.49	29.68	46.04	60.07	28.79	91.8	59.42	27.07	85.33
ENSG00000075826	SEC31B	18.14	7.93	0.4	4.32	4.69	6.97	8.39	2.65	9.41	5.21	9.09	2.45	5.98	22.2	1.91	3.68	4.77	6.14	9.36	2.64	9.69
ENSG00000075856	SART3	62.82	46.33	34.71	58.12	32.41	41.47	27.23	39.49	32.83	49.92	38.24	20.78	35.68	39.72	64.77	60.16	27.97	39.97	24.89	8.68	25.45
ENSG00000075884	ARHGAP15	0	0	0	52.99	0.36	0	0.12	0.35	0	0.25	0.01	0	0.19	0.08	0	0.01	0	0	0.08	0	0
ENSG00000075886	TUBA3D	0.04	1.02	0.06	0	0	0.32	0.62	0.09	0.12	0.26	0.3	0	0.4	0.23	0.1	0.27	0.07	0	0.18	0	0.02
ENSG00000075891	PAX2	0	0.71	0	0.01	0.03	0.37	0.09	0.07	0.1	0	0.1	0.06	0.77	0	0.61	0.01	0	0.03	0.44	0.02	0
ENSG00000075914	EXOSC7	21.68	74.9	40.93	27.71	37.32	22.3	23.27	27.87	14.19	55.88	50.68	71.2	19.38	28.94	84.32	27.73	13.42	25.74	15.55	18.56	22.3
ENSG00000075945	KIFAP3	22.53	20.24	17.06	46.87	24.51	20.54	14.67	15.9	8.51	27.13	22.14	6.97	19.07	27.37	10.77	8.23	4.78	6.44	10.29	10.42	12.59
ENSG00000075975	MKRN2	27.75	26.77	18.45	30.07	24.3	23.33	17.41	15.66	13.91	31.87	24.36	32.32	17.62	19	42.72	18.27	8.81	17.68	21.42	7.29	18.49
ENSG00000076003	MCM6	34.78	27.22	67.73	41.32	100.46	31.85	7.5	61.61	42.44	58.71	53.39	27.59	50.43	83.78	32.09	46.75	41.27	74.22	12.95	4.49	26.31
ENSG00000076043	REXO2	50.18	80.44	77.89	30.2	81.56	63.95	60.63	76.64	64.81	48.24	73.66	49.22	108.92	78.12	50.28	41.01	45.87	63.3	91.42	33.95	89.71
ENSG00000076053	RBM7	27.11	9.28	30.41	16.02	18.73	23.21	15.49	18.04	18.97	15.64	23.78	13.3	17.55	30.13	11.7	21.05	11.14	31.15	6.48	4.51	33.03
ENSG00000076067	RBMS2	13.05	2.39	50.28	1.3	10.32	13.8	3.99	16.67	38.76	5.41	11.89	13.48	4.03	15.79	5.73	4.7	4.61	23.86	4.63	3.82	13.8
ENSG00000076108	BAZ2A	64.36	43.97	59.76	40.49	34.31	67.31	25.55	50	139.72	55.84	74.11	115.46	57.04	61.2	53.99	175.65	42.59	64.77	24.46	13.83	34.95
ENSG00000076201	PTPN23	17.78	22.92	30.29	19.17	21.57	10.7	16.11	19.77	28.41	24.94	27.97	23.26	16.65	33.8	30.88	35.14	8.41	12.3	7.13	9.62	14.86
ENSG00000076242	MLH1	34.52	17	27.04	29.83	36.36	10.96	20.56	25.57	19.8	32.03	21.02	16.22	28.42	43.88	37.65	73.34	19.56	46.99	13.56	7.67	24.1
ENSG00000076248	UNG	69.25	76.86	84.64	70.37	105.02	52.36	22.04	69.01	39.72	101.28	110.56	32.23	67.28	87.84	101.23	83.6	50.85	88.38	42.93	17.12	35.35
ENSG00000076258	FMO4	1.51	0.86	0.48	1.91	1.29	7.19	2.99	0.03	2.42	1.51	0.62	6.43	1.47	2.87	2.93	1.79	0.98	4.39	1.24	0	3.1
ENSG00000076321	KLHL20	14.07	10.12	11.28	18.97	11.9	17.61	5.96	17.25	7.65	14.29	18.94	12.81	6.76	11.42	19.99	11.85	7.83	9.89	5.74	2.23	11.03
ENSG00000076344	RGS11	0.85	10.53	0.31	0.18	4.9	1.91	2.94	1.87	3.31	1.39	9.4	1.03	3.57	4.66	1.2	0.79	2.97	0.07	3.39	8	3.91
ENSG00000076351	SLC46A1	11.03	15.69	43.3	17.23	30.35	11.97	18.18	20.63	39.5	21.85	26.07	9.69	33.69	20.56	19.38	20.14	19.1	10	28.14	11.6	22.69
ENSG00000076356	PLXNA2	4.45	1.51	8.26	6.88	2.69	24.09	0.63	13.88	2.19	17.64	1.9	13.31	4.63	16.56	37.42	20.12	6.26	3.25	1.21	4.63	3.16
ENSG00000076382	SPAG5	52.81	11.4	39.71	205.27	20.62	21.99	6.37	52.28	35.15	92.14	87.83	37.88	33.08	75.47	71.57	75.2	41.64	33.76	73.94	42.28	22.23
ENSG00000076513	ANKRD13A	18.27	34.54	19.78	35.96	56.24	23.56	18.7	23.16	57.34	37.7	34.36	26.13	41.7	65.72	15.44	17.96	32.08	20.07	7.04	6.32	26.74
ENSG00000076554	TPD52	114.7	543.04	121.41	139.92	87.72	169.67	296.89	149.14	70.97	198.02	265.98	187.33	316.51	207.81	90.09	179.2	268.37	218.03	174.03	84.1	115.32
ENSG00000076555	ACACB	10.62	4.47	2.96	10.64	8.94	6.53	1.81	5.33	12.8	10.59	12.93	5.66	6.93	7.03	4.38	2.27	8.79	3.91	11.41	4.91	3.14
ENSG00000076604	TRAF4	284.3	106.89	129.69	169.95	215.76	89.13	105.08	165.62	205.59	164.5	160.78	69.93	185.18	156.12	89.72	133.52	139.59	40.75	87.38	220.07	200.75
ENSG00000076641	PAG1	6.39	1.91	4.31	16.05	3.56	1.99	5.31	5.23	7	2.49	9.87	2.15	9.08	11.64	6.07	1.91	5.65	7.61	3.73	2.25	1.71
ENSG00000076650	GPATCH1	16.93	6.31	5.14	9.56	4.85	8.35	3.6	13.49	4.76	13.05	6.1	4.16	7.14	9.34	11.53	7.09	3.55	4.09	6.28	1.6	4.81
ENSG00000076662	ICAM3	5.31	27.57	10.34	4.69	14.33	7.33	15.42	13.71	9.59	6.46	10.98	6.95	7.24	7.16	8.75	7.55	10.66	8.44	8.39	4.92	8.1
ENSG00000076685	NT5C2	50.13	37.95	28.85	20.63	48.4	74.2	80.85	128.03	475.12	27.52	96.66	52.06	93.25	126.01	35.6	41.78	25.6	59.46	44.4	33.44	65.46
ENSG00000076706	MCAM	52.1	0.13	104.41	83.8	22.04	0.65	0.39	30.43	3.41	49.29	20.84	8.93	0.21	10.32	24.97	18.77	1.94	12.92	4.04	5.37	4.98
ENSG00000076716	GPC4	67.52	8.31	11.96	68.19	43.05	23.05	22.33	58.27	34.91	10.92	41.58	23.22	11.89	17.5	79.97	46.17	27.95	37.69	15.19	13.43	25.3
ENSG00000076770	MBNL3	1.12	1.9	2.23	3.62	2.86	4.79	1.41	3.36	5.05	2.02	1.03	2.66	5	6.72	6.9	1.59	3.39	8.14	0.87	0.5	2.67
ENSG00000076826	CAMSAP3	32.53	29.44	8.71	2.87	20.81	11.48	22.82	19.13	26.59	20.71	22.03	11.86	28.02	34.27	16.37	20.73	23.07	9.56	13.2	7.25	10.43
ENSG00000076864	RAP1GAP	2.1	1.78	1.7	18.98	71.72	3.15	56.57	13.99	31.2	17.38	11.43	7.85	175.05	15.45	5.46	0.38	47.14	10.38	2.31	0.36	5.63
ENSG00000076924	XAB2	52.04	54.42	21.99	57.03	30.36	28.47	34.31	38.26	18.38	52.12	49.31	25.96	25.53	37.81	34.86	20.05	24.15	5.87	12.41	5.53	12.24
ENSG00000076928	ARHGEF1	65.51	30.3	31.81	25.33	41.96	33.18	19.8	52.59	54.31	27.87	33.72	15.78	34.18	23.39	46.72	40.03	17.68	10.25	18.19	7.27	25.46
ENSG00000076944	STXBP2	68.47	85.25	52.65	13.87	53.73	109.79	111.97	101.81	80.31	63.86	79.59	65.61	108.95	132.95	27.54	49.59	84.97	59.86	50.39	23.83	87.51
ENSG00000076984	MAP2K7	52.17	38.63	16.84	43.44	22.41	30.85	18.49	20.17	17.76	52.58	30.93	18.75	19.04	25.06	34.27	28.62	15.66	6.02	10.2	5.74	13.36
ENSG00000077009	NMRK2	0	0	0	0.07	0	0	0	0	0	1.11	0.11	0	0	0.07	0	0.03	0.16	0	0	0	0
ENSG00000077044	DGKD	26	23.63	8.17	45.98	12.86	8.77	18.95	26.56	7.53	20.33	21.84	11.81	17.83	23.28	20.76	4.76	20.46	16.17	5.39	10.35	18.51
ENSG00000077063	CTTNBP2	4	0.03	0.74	0.8	0.31	4.41	0.04	0.27	0.4	0.8	0.24	0.39	1.7	3.67	0.28	1.15	0.53	8.73	0.1	0.28	0.79
ENSG00000077080	ACTL6B	0	0	0	69.84	55.37	0	0	0.09	0.01	44.94	0.09	0.04	0.07	40.03	0	0	0	0	0	0	0
ENSG00000077092	RARB	1.9	0.55	0.06	9.84	1.13	9.1	8.89	1.97	0.42	16.46	10.04	12.9	0.1	1.45	0.16	0.69	0.49	1.44	4.06	2.72	0.74
ENSG00000077097	TOP2B	75.13	580.97	15.97	88.12	59.83	33.21	58.99	49.26	41.99	104.3	74.79	97.02	68.33	81.44	108.39	71.37	29.89	63.8	66.95	25.46	53.48
ENSG00000077147	TM9SF3	95.56	104.78	145.02	32.52	118.81	138.67	169.84	132.72	297.67	60.19	153.98	90.02	177.44	101.59	82.7	48.2	66.87	101.43	36.01	27.28	75.97
ENSG00000077150	NFKB2	19.84	39.93	21.13	3.16	45.14	26.01	13.03	47.18	81.24	6.18	44.62	28.23	20.93	18.67	13.2	16.47	29.23	11.98	13.08	15.84	20.22
ENSG00000077152	UBE2T	140.99	39.85	64.22	531.24	75.68	54.05	16.24	107.51	56.04	186.72	230.65	100.38	14.95	115.43	122.24	214.76	69.73	64.83	101.92	53.82	33.78
ENSG00000077157	PPP1R12B	7.81	7.41	3.44	6	5.12	12.43	3.08	6.63	21.73	6.67	11.92	4.53	4.58	5.87	6.42	19	3.16	6.23	3.45	2.29	7.02
ENSG00000077232	DNAJC10	94.27	6.52	251.1	71.11	69.69	63.27	64.63	66.35	27.19	29.93	60.65	29.63	74.62	106.28	34.32	59.53	49.13	103.79	36.46	40.09	68.35
ENSG00000077235	GTF3C1	55.77	48.07	67.23	31.79	42.59	37.84	42.96	58.7	56.85	28.03	60.75	23.83	27.5	43.49	39.75	76.26	39.41	33.52	31.15	22.13	37.66
ENSG00000077238	IL4R	1.05	3.14	58.75	0.14	23	25.12	0.7	45.31	41.35	1.75	9.34	89.27	28.21	2.41	109.07	0.04	14.39	16.75	0.51	0.55	5.46
ENSG00000077254	USP33	52.15	23.71	21.67	48.24	34.97	45.2	63.04	33.88	22.72	52.7	33.8	11.99	22.25	49.32	42.01	57.51	17.79	32.92	19.09	12.05	40.56
ENSG00000077264	PAK3	0.16	0	1.25	12.74	0.12	0.1	0.02	0.15	0.06	7.95	0.49	0	0	1.77	1.23	1.43	0	0	0.86	0	0.07
ENSG00000077274	CAPN6	0.04	0.03	0	0.01	0	0.49	0	0.2	0	0.02	0.05	0.02	0	0.03	0.62	0.01	0.1	0.39	0.02	0	0.23
ENSG00000077279	DCX	0	0.01	0	5.68	0.04	0	0	0	0	11.24	0	0	0	0	0.09	0	0.01	0.02	0	0	0
ENSG00000077312	SNRPA	120.7	116.89	89.84	125.81	67.22	79.34	42.04	91.06	86.36	116.54	104.48	76.81	49.01	76.97	137.86	202.43	64.79	61.07	94.93	38.37	54.93
ENSG00000077327	SPAG6	1.35	0.15	0	0.18	13.02	0.05	2.47	0.84	1.45	4.3	0.27	0.14	0	8.9	0	0.64	0	0	1.52	0	1.34
ENSG00000077348	EXOSC5	19.9	72.04	20.44	14.8	19.75	19.15	13.49	26.04	13.6	24.29	22.21	16	7.01	8.67	43.16	16.31	19.25	4.64	13.37	1.54	7.32
ENSG00000077380	DYNC1I2	132.34	47.57	79.61	126.15	75.52	77.85	69.13	53.19	48.01	49.3	56.25	57.61	52.43	48.57	74.98	76.44	45.84	88.9	37.02	48.92	79.72
ENSG00000077420	APBB1IP	0	0	0	0.02	0	0.01	0	0	0	0	0	0	0	0	0	0	0.09	0.03	0.02	0	0
ENSG00000077454	LRCH4	99.97	75.93	15.23	125.17	50.97	61.76	81.33	62.95	31.54	48.35	37.35	33.12	54.69	88.92	21.53	38.15	66.28	27.63	29.23	27.77	37.11
ENSG00000077458	FAM76B	25.27	11.71	7.94	18.01	10.29	19.44	13.37	13.06	21.28	9.33	17.17	6.03	15.24	28	17.31	56.01	8.9	17.13	15.19	7.11	19.57
ENSG00000077463	SIRT6	34.08	27.95	10.06	39.08	22.78	21.83	15.09	14.77	17.62	41.76	19.03	12.36	16.82	27.58	17.38	16.24	17.43	4.21	9.73	4.71	8.38
ENSG00000077498	TYR	0	0	0	0	0	0	0	0	0	0	0	0	0	0	0	0.07	0	0	0	0	0
ENSG00000077514	POLD3	39.51	5.65	20.01	35.12	29.07	17.92	7.69	14.42	21.93	30.86	31.01	10.29	22.04	42.22	18.97	29.13	13.24	30.63	10.78	4.11	10.34
ENSG00000077522	ACTN2	0	1.21	0	1.14	0.51	0	0.07	0.01	0	0.8	76.05	0.06	0	0.04	0.58	0.04	0	0	13.46	14.33	0
ENSG00000077549	CAPZB	189.68	124.97	180.4	252.13	162.95	95.03	140.81	158.58	205.97	223	164.51	179.79	71.87	141	177.4	175.11	232.27	175.42	148.57	66.11	114.12
ENSG00000077585	GPR137B	5.97	4.75	14.35	7.64	37.5	22.45	4.27	13.91	58.37	5.59	36.24	18.77	18.97	39.75	21.8	6	5.41	7.57	14.39	25.64	30.07
ENSG00000077616	NAALAD2	0.22	0.04	0.09	2.77	0.07	0.1	0.11	0	0.02	3.93	0.44	0.08	0.07	0.07	0.19	0.07	0.01	0.07	0.64	0.08	0.09
ENSG00000077684	JADE1	12.56	9.49	10.2	41.2	12.1	4.26	14.63	9.49	8.23	31.87	24.4	6.33	7.54	19.46	5.2	10.32	5.96	7.06	3.9	5.78	7.81
ENSG00000077713	SLC25A43	1.1	1.79	0.06	5.94	1.2	11.82	0.43	4.26	2.55	1.95	12.53	20.87	13.17	3.4	11.19	2.48	8.41	13.97	7.39	2.05	5.69
ENSG00000077721	UBE2A	200.3	63.37	43.68	146.63	97.95	74.77	42.67	66.54	77.85	58.59	75.37	56.85	54.31	82.67	75.27	80.93	46.25	82.04	49.87	24.36	64.91
ENSG00000077782	FGFR1	373.68	4.81	26.82	6.53	6.2	34.81	33.24	39.94	13.21	18.27	35.05	19.13	11.38	80.08	90.76	309.58	26.73	6.39	20.57	43.68	36.24
ENSG00000077800	FKBP6	0.23	0.05	0	0.28	0	1.02	0.1	0	0.01	0.03	0.06	0.1	0.24	0.49	0	0	0.04	0	0	0	0.05
ENSG00000077809	GTF2I	287.24	124.47	70.22	350.56	179.1	247.43	182.17	243.17	69.09	211.54	174.43	138.7	130.08	264.41	204.77	135.3	111.65	236.88	97.49	106.98	134.83
ENSG00000077935	SMC1B	0.36	0.87	0.05	3.18	0.17	9.36	0.1	2.79	1.19	0.11	7.43	6.51	0.42	9.98	0.02	1.33	0.17	4.89	0.57	0.05	0.3
ENSG00000077942	FBLN1	72.12	2.31	136.6	1152.45	38.66	40.44	23.39	161.66	27.62	10.08	48.03	268.51	5.17	16.45	20.35	84.01	3.43	14.85	5.31	0.15	16.23
ENSG00000077943	ITGA8	0.01	0	0	0.21	0	0	0.78	0	0.01	0.07	0.06	0.01	0.24	0.03	0.02	0	0	0	0.08	0	0
ENSG00000077984	CST7	0	0	0	0.07	0	0	0.06	5.16	0.02	0	0	0.05	0.06	0.03	0	6.02	0	0	0	0	0.43
ENSG00000078018	MAP2	68.01	1.71	22.75	67.99	37.44	3.05	8.22	20.76	6.05	32.23	9.31	3.55	5.26	19.42	9.75	30.66	4.05	21.71	14.38	30.09	16.72
ENSG00000078043	PIAS2	12.19	14.06	14.42	14.52	14.74	6.72	12.55	14.41	11.21	35.14	11.8	13.9	10.52	20.35	17.45	10.84	9.41	34.44	19.85	3.06	11.87
ENSG00000078053	AMPH	0.16	0.15	11.86	20.91	0.2	0	0.36	0	0	26.11	0.09	0.29	0.01	1.43	0	0.05	0.02	0	2.26	0.8	0.01
ENSG00000078061	ARAF	88.29	37.44	55.86	41.48	44.9	38.34	42.31	83.9	45.23	40.48	49.11	19.92	46.23	43.8	25.84	60.43	29.46	28.47	35.6	32.41	42.09
ENSG00000078070	MCCC1	17.88	72.38	13.84	7.47	24.21	24.96	37.68	40.13	17.59	34.12	48.53	6.4	31.01	48.39	37.44	24.26	40.93	59.16	52.82	8.1	22.71
ENSG00000078081	LAMP3	3.24	0.43	24.76	5.67	3.94	17.24	0.21	15.53	48.34	1.57	28.33	2.47	4.63	19.78	6.99	8	0.18	9.39	8.52	1.56	4.29
ENSG00000078098	FAP	0.12	0.11	0.43	0.38	0.04	0.02	1.59	0	0	0.23	0.33	0	0.82	0.06	0.35	0.01	0.1	0.5	0	0.01	0
ENSG00000078114	NEBL	22.47	22.31	4.09	13.12	16.21	8.17	10.65	46.67	7.51	9.37	8.67	13.75	11.01	33.59	1.47	25.14	3.9	28.73	5.7	13.89	20.25
ENSG00000078124	ACER3	19.67	6.23	40.26	6	23.08	19.83	2.76	43.97	20.36	12.88	20.94	24.67	15.35	11.18	95.61	13.76	10.97	17.96	9.73	12.8	22.76
ENSG00000078140	UBE2K	101.27	36.65	108.97	91.94	87.62	63.26	55.54	89.09	73.63	53.77	62.68	83.23	29.7	73.95	92.31	81.14	70.85	139.68	99.5	37.07	59.16
ENSG00000078142	PIK3C3	26.95	49.18	24.84	22.6	45.15	21.17	39.9	31.17	7.76	42.07	16.73	14.78	14.44	46.53	36.7	22.29	18.5	46.37	4.57	8.63	33.79
ENSG00000078177	N4BP2	8.86	0.63	2.34	8.66	2.39	2.98	1.75	1.71	1.45	7.16	2.37	1.56	1.5	7.79	4.31	7.6	1.39	2.66	1.18	0.33	1.14
ENSG00000078237	C12orf5	24.87	6.84	13.58	10.44	4.43	38.92	9.73	16.09	6.78	4.9	17.21	17.4	2.69	14.57	16.61	10.42	8.84	16.93	7.06	3.74	21.96
ENSG00000078246	TULP3	23.34	12.92	16.37	40.79	11.43	14.35	13.19	22.37	27.93	11.79	30.92	28.42	6.5	13.29	19.35	60.58	3.82	12.24	7.47	9.38	16.39
ENSG00000078269	SYNJ2	6.04	13.22	26.33	1.08	18.91	6.45	13.67	4.79	27.65	14.54	17	10.32	16.88	27.18	13.78	4.02	13.33	4.06	13.3	5.16	11.48
ENSG00000078295	ADCY2	0.31	1.08	1.36	1.39	3.5	0.27	1.21	0.78	0.45	22.51	0.11	0	0.03	0	0.02	0.08	0.07	0	0.15	0.74	3.4
ENSG00000078304	PPP2R5C	221.73	149.19	92.74	212.02	113.7	81.59	65.91	166.03	89.94	93.31	141.52	154.84	73.16	103.57	157.35	210.45	113.28	71.14	101.48	282.18	79.39
ENSG00000078319	PMS2P1	15.06	16.38	16.33	19.4	21.81	20.96	16.91	25.11	4.71	17.24	18.73	23.59	8.93	24.65	7.96	9.1	19.94	20.77	11.58	15.39	11.61
ENSG00000078328	RBFOX1	0	0	0	6.19	0	0	0	0	0	0	0	0	0.01	0	0	0	0	0.01	0	0	0
ENSG00000078369	GNB1	369.37	105.47	245.57	440.71	211.48	191.49	159.85	211.3	130.76	262.43	223.85	233.8	99.17	217.37	115.45	294.16	183.37	163.31	100.96	65.5	231.84
ENSG00000078399	HOXA9	29.28	152.11	20.79	90.84	14.68	87.83	88.61	5.82	34.36	221.5	76.17	59.47	20.39	24.2	85.94	29.56	0.05	32.74	61.54	43.28	6.72
ENSG00000078401	EDN1	0.73	0.65	18.41	0.48	25.02	1.66	0.37	13.89	8.2	0.22	18.22	0.23	2.07	9.03	0.07	2.89	3.35	23.36	1.42	29.51	16.43
ENSG00000078403	MLLT10	18.1	10.88	8.85	24.71	6.63	7.89	8.78	20.21	8.2	14.82	14.33	33.21	13.82	18.44	17.75	21.01	15.66	8.15	5.64	10.59	13.62
ENSG00000078487	ZCWPW1	2.91	1.3	0.67	4.15	6.79	8.29	3.4	2.96	1.78	2.39	1.84	2.26	4.1	6.73	3.47	0.98	4.02	2.04	1.53	0.62	1.93
ENSG00000078549	ADCYAP1R1	0	0.05	0	2.79	0	0.02	0	0.01	0	5.99	0	0	0	0	0	0	0	0	0	0	0
ENSG00000078579	FGF20	14.02	0	0	0	0	0.28	1.5	0	0	0.45	0.12	0	0	0	0.04	28.4	0.02	0	0.11	0.1	0.14
ENSG00000078589	P2RY10	0	0	0	0	0.16	0	0	0	0	0.06	0	0	0	0	0	0.59	0	0	0.02	0	0
ENSG00000078596	ITM2A	0	8.09	0	0.31	1.61	0.18	0.96	0.34	0.02	0.06	11	0	0.13	0.2	97.3	0	0.6	0	40.01	0	0
ENSG00000078618	NRD1	92.59	133.34	91.82	92.92	86.65	109.44	56.78	97.02	61.67	116.74	97.36	95.24	52.68	91.22	76.27	64.26	65.92	77.21	86.23	55.8	68.46
ENSG00000078668	VDAC3	285.08	67.31	121.34	540.04	108.82	202.13	131.62	117.78	103.54	346.78	209.81	107.5	136.68	250.87	205.44	183.42	79.87	172.45	151.95	133.51	130.3
ENSG00000078674	PCM1	65.08	9.86	14.47	63.29	45.75	26.33	22.41	31.68	25.38	81.26	63.42	24.86	32.54	52.46	30.61	77.6	21.9	33.95	23.8	50.05	51.86
ENSG00000078687	TNRC6C	10.24	2.46	4.4	21.91	4.89	1.85	4.28	4.28	5.03	8.53	8.04	2.88	2.96	10.02	9.85	4.7	2.87	2.03	1.87	1.47	8.04
ENSG00000078699	CBFA2T2	33.52	14.94	5.86	23.45	8.54	14.25	13.47	17.58	10.06	32.96	24.76	19.93	12.2	43.17	15.65	20.63	14.52	9.43	5.64	4.9	12.29
ENSG00000078725	BRINP1	0.18	0.04	10.98	30.4	2.43	0.18	0.16	0.14	6.02	2.65	0.02	0.08	0.14	6.05	6.62	0.01	0	0.08	0	0.05	2.89
ENSG00000078747	ITCH	51.18	31.13	47.96	17.54	23.25	45.78	21.55	52.92	28.08	33.9	65.83	60.6	25.13	28.08	46.18	46.74	25.71	52.73	7.59	6.77	32.85
ENSG00000078795	PKD2L2	0.1	0.09	0	0.11	0.03	0.17	0.08	0.03	0.4	0.05	0.19	0.41	0	0.32	0.14	0.02	0.03	0.2	0.02	0.05	0.13
ENSG00000078804	TP53INP2	81.92	6.08	10.52	26.36	19.1	21.71	23.24	15.04	19.13	38.38	7.95	7.58	3.21	18.55	4.51	25.81	24.55	11.34	9.42	10.65	45.62
ENSG00000078808	SDF4	114.43	82.19	170.08	111.92	168.64	130.91	155.86	144.18	62.78	98.85	86.16	148.55	128.56	114.52	42.78	87.09	156.14	86.96	48.46	24.72	139.85
ENSG00000078814	MYH7B	13.27	0.33	0	0.4	0.06	0.25	7.79	0.58	0.27	0.23	0.5	0.26	0.32	0.77	0.66	110.34	0.19	0.23	0.17	0.34	0.3
ENSG00000078898	BPIFB2	0.07	0.1	193.81	0	0.98	0	5.95	499.24	6.71	0.12	1.42	0.14	9.38	0.08	2.32	0.03	1.51	0	23.9	0.2	358.48
ENSG00000078900	TP73	11.78	0.88	2.27	80.81	16.62	8.15	2.78	0.03	4.77	4.58	1.31	9.98	2.93	8.72	15.45	1.26	2.74	0.87	1.17	0.06	1.93
ENSG00000078902	TOLLIP	39.68	87.03	32.68	20.82	77.74	39.18	48.64	40.6	26.96	38.96	35.35	26.28	66.39	37.98	32.83	18.51	49.48	12.97	9.43	3.87	30.19
ENSG00000078967	UBE2D4	11.47	26.02	17.77	23.34	49.57	18.13	49.7	32.95	18.17	28.57	28.55	15.93	21.8	22.34	7.09	10.61	16.47	33.24	26.56	11.05	18.57
ENSG00000079101	CLUL1	1.15	0.35	0.29	8.77	7.44	4.73	7.51	1.56	0.84	3.56	2.76	1.68	1.2	1.56	0.79	0.04	0.33	0.47	5.52	2.39	14.32
ENSG00000079102	RUNX1T1	0.41	0.19	0	21.37	0	0.02	0.17	0.04	0.11	5.91	2.05	0.1	0.07	0.59	0.17	0.1	0.18	0	0.1	0.08	0
ENSG00000079112	CDH17	0	0.05	0	0.08	2.67	0.07	0.02	0.03	0.01	122.18	0.04	0.18	19.66	0.06	0.04	0	6.69	150.04	0.28	0	0
ENSG00000079134	THOC1	62.69	22.61	20.89	85.75	24.32	49.85	13.99	33.83	24.22	37.34	31.38	10.28	35.36	51.49	28.54	13.07	13.14	38.2	100.18	17.87	25.22
ENSG00000079150	FKBP7	34.45	8.44	30.49	34.49	6.79	6.9	12.66	11.62	4.6	6.79	17.78	5.36	2.58	7.55	5.73	18.74	7.03	19.34	41.72	40.49	31.54
ENSG00000079156	OSBPL6	10.7	3.96	6.36	32.25	6.05	3.96	3.67	2.83	1.95	5.99	3.67	8.1	0.29	7.57	11.7	5.23	0.51	0.2	2.54	4.72	1.8
ENSG00000079215	SLC1A3	0	32.5	30.03	0.69	1.37	17.65	1.49	35.51	14.32	2.17	10.88	53.06	5.65	0.24	151.79	0.39	2.73	0.61	0.57	9.9	0.34
ENSG00000079246	XRCC5	375.81	111	205.95	300.23	181.55	152.56	97.79	184.87	147.02	271.06	189.74	88.73	152.86	231.55	253.03	423.3	116.78	250.09	143.11	45.16	163.25
ENSG00000079257	LXN	0.85	15.81	36.83	0.21	104.71	55.86	43.24	0.45	809.01	35.15	152.92	320.78	323.94	25.04	52.13	0.03	4.81	3.76	5.59	2.35	88.12
ENSG00000079263	SP140	0	0	0.21	0.03	0.45	0.32	0.12	0.05	0.54	0.2	0.27	0	0.67	0.52	0	0.08	0.37	0	0.19	0	0.27
ENSG00000079277	MKNK1	37.44	6.05	21.38	29.62	32.99	18.47	11.49	27.95	60.66	19.85	22.31	33.83	17.62	32.6	27.33	52.08	6.84	18.95	19.73	6.68	18.08
ENSG00000079308	TNS1	1.72	1.12	3.86	2.51	13.29	2.29	1.39	1.8	8.16	0.01	2.14	2.86	0.53	3.9	10.09	0.16	0.1	0.91	1.32	0.95	1.86
ENSG00000079313	REXO1	28.69	18.33	18.44	22.14	14.46	21.04	12.57	11.1	30.1	27.31	17.91	12.5	20.32	21.85	11.37	36.54	11.71	4.23	14.51	6.92	6.25
ENSG00000079332	SAR1A	70	68.41	58.13	73.01	86.89	46.58	51.11	69.2	119.94	31.11	93.53	137.42	35.31	55.45	52.58	72.11	131.66	70.82	117.68	66.18	62.37
ENSG00000079335	CDC14A	9.51	2.45	2.36	6.19	12.25	5.86	7.66	5.17	3.28	4.12	5.15	3.02	6.31	11.48	3.28	5.58	2.55	5.7	3.77	1.51	5.21
ENSG00000079337	RAPGEF3	0.18	3.27	1.76	0.35	1.23	12.85	4.05	2.78	7.42	0.44	0.87	2.49	79.56	0.6	1.7	0.41	2.85	0.49	0.72	0.52	5.86
ENSG00000079385	CEACAM1	2.46	0.91	2.53	0.11	64.96	57.12	67.56	13.31	133.32	1.64	16.59	9.32	43.03	2.32	0.84	0.51	23.32	33.71	7.4	39.2	284.95
ENSG00000079387	SENP1	20.59	5.97	9.05	23.32	12.11	13.05	4.6	11.12	12.07	16.55	17.1	4.86	12.65	12.12	14.31	14.28	6.02	9.26	4.21	1.7	7.87
ENSG00000079393	DUSP13	0.12	0	0	0	0	0.54	0	0.24	0.09	0	0.36	0.26	0.12	0.04	3.32	0	0.47	0	0.69	0.47	0
ENSG00000079432	CIC	63.52	21.24	17.11	85.14	37.76	34.91	18.2	28.47	51.3	18.43	30.33	17.27	19.95	30.55	33.08	33.92	16.53	6.84	14.07	6.03	14.35
ENSG00000079435	LIPE	0.02	0.16	1.04	25.96	1.78	10.23	5.15	9.24	5.84	13.44	4.71	2.58	4.72	12.72	0.65	0.09	0.4	3.44	0.2	1.3	2.13
ENSG00000079459	FDFT1	239.48	314.55	696.52	981.45	313.07	408.66	307.85	702.2	335.5	665.34	822.63	775	125.41	227.02	246.17	1091.92	923.59	458.79	207.83	239.73	725.26
ENSG00000079462	PAFAH1B3	125.15	31.01	79.92	211.9	119.45	40.12	45.34	148.37	35.72	114.25	108.58	39.79	29.85	81.82	72.99	39.52	44.49	32.68	72.26	39.94	33.26
ENSG00000079482	OPHN1	0.82	14.6	1.8	0.96	5.01	5.33	2.59	38.39	8.14	1.26	8.6	7.69	4.33	5.59	4.17	0.01	3.23	6.91	0.77	2.57	5.62
ENSG00000079557	AFM	0	0	0.04	0	0	0	0	0	0	0	0	0	0	0	0	0	0.01	0	0	0	0
ENSG00000079616	KIF22	111.6	45.74	49.64	149.29	38.8	36.49	17.73	78.82	36.96	58.93	79.76	52.28	29.62	87.08	58.94	88.15	65.76	58.25	30.21	16.01	25.59
ENSG00000079689	SCGN	0	0	0	10.42	185.96	0	45.85	0.45	0.02	520.99	0.06	0.07	9.97	0.64	0.05	0	15.53	0.08	48.66	1.36	0.39
ENSG00000079691	LRRC16A	15.1	2.78	8.84	8.31	19.19	13.01	6.39	10.73	12.73	27.34	12.88	7.5	9.82	4.85	9.23	6	17.56	19.35	15.45	19.85	9.37
ENSG00000079739	PGM1	22.84	26.87	54.75	67.35	26.38	35.05	25.2	47.07	30.74	77.58	58.66	62.33	27.48	35.32	66.54	16.93	0.27	68.07	7.87	8.17	50.03
ENSG00000079785	DDX1	42.47	78.23	54.01	110.47	59.07	88.07	49.98	102.35	38.09	125.17	64.55	82.04	53.96	59.51	127.1	56.39	69.98	96.02	40.07	17.78	49.16
ENSG00000079805	DNM2	116.05	232.69	73.06	133.11	104.6	100.06	84.95	98.29	196.12	121.04	81.19	92.62	104.75	101.63	74.59	127.95	92.43	53.42	53.92	25.91	110.39
ENSG00000079819	EPB41L2	129.45	0.51	35.32	55.04	38.78	2.34	13.49	14.43	19.38	28.88	44.16	13.81	13.63	26.02	22.53	95.31	75.81	225.19	11.83	5.36	23.27
ENSG00000079841	RIMS1	0.59	0.65	2.44	0.17	1.01	0.05	1.46	0.03	0.08	0.27	0.36	0	0.17	0.34	0.19	0	0.81	0.01	0.15	4.32	0.29
ENSG00000079931	MOXD1	33.18	0.43	2.7	0.02	0.02	0.15	0.12	0	0.05	26.06	7.68	0	7.68	4.02	2.95	0.18	2.47	0.11	2.51	61.74	0
ENSG00000079950	STX7	42.18	18.02	38.86	24.84	32.28	11.05	14.85	75.32	20.04	15.99	31.18	21.95	27.94	36.05	28.17	39.15	20.37	23.81	14.4	6.2	42.58
ENSG00000079974	RABL2B	41.01	6.97	11.9	16.41	40.86	24	25.6	25.14	13.78	9.3	12.09	16.81	20.23	22.68	7.18	32.32	9.12	19.1	19.38	8.02	20.49
ENSG00000079999	KEAP1	64.06	30.42	37.29	67.22	39.28	65.98	27.09	18.95	39	60.72	38.95	37.37	42.37	55.55	31.33	45.99	19.04	26.62	55.03	10.03	34.07
ENSG00000080007	DDX43	0	6.39	0	0	0	11.04	7.94	0	4.89	0	10.16	23.44	9.83	0.04	0	0.05	0	0	0	0	6.12
ENSG00000080031	PTPRH	0.49	0.11	0.17	0.9	4.19	1.88	0.07	0.24	5.32	4.43	1.61	4.83	5.65	1.72	3.26	2.02	5.48	14.41	0.01	0.04	0.13
ENSG00000080166	DCT	0.19	0.28	0	0.16	0.07	0.04	0.23	0.23	0.04	0.23	0.05	0.1	0.04	0.09	0.01	0.48	0.02	0.03	0.08	0.07	0.01
ENSG00000080189	SLC35C2	66.61	68.62	57.82	52.16	74.04	56.27	66.98	67.15	59.17	78.97	53.64	62.04	50.54	38	99.2	50.85	68.6	34.16	21.85	15.74	65.9
ENSG00000080200	CRYBG3	4.09	7.96	6.98	15.7	5.16	7.36	4.44	11.7	3.16	11.53	5.33	17.31	4.41	6.61	6.15	1.52	0.85	8.89	9.8	3.14	5.64
ENSG00000080224	EPHA6	10.49	2.66	0	2.95	1.3	0.02	0.13	0.25	0.54	1.97	0.39	0.17	0.05	9.03	0.66	0.28	0.04	0	1.08	0.26	0.15
ENSG00000080293	SCTR	0	0	0	0	0	0.09	0	0	0	0.23	0.02	0	0	0	0.03	0	0.08	0	0	0	0
ENSG00000080298	RFX3	5.52	2.58	1.45	4.74	14.58	2.79	5.26	4.24	3.43	11.46	17.79	0.98	1.55	5.09	4.65	9.38	29.71	1.42	1.52	1.66	4.92
ENSG00000080345	RIF1	21.19	3.63	17.29	20.49	14.19	14.84	2.51	12.55	10.27	13.21	27.69	13.8	13.14	18.29	19.92	22.19	5.34	18.25	4.78	1.78	7.05
ENSG00000080371	RAB21	40.02	38.17	70.86	58.94	41.88	52.47	28.5	38.02	57.24	41.02	49.85	13.06	38.62	47.26	50.08	54.3	23.6	76.52	36.08	16.57	50.51
ENSG00000080493	SLC4A4	0.52	0.2	3.39	4.23	44.93	2.35	12.65	1.93	1.83	1.7	6.68	0.08	14.04	8.02	0.2	0	2.25	17.34	2.14	1.51	1.06
ENSG00000080503	SMARCA2	13.54	39.9	16.91	39.51	43.82	54.57	30.13	30.84	29.51	41.76	30.02	23.58	36.43	43.49	14.71	40.42	22.87	11.27	6.68	18.99	56.71
ENSG00000080511	RDH8	0	0	0	0	0	0	0	0	0	0	0	0	0	0	0	0.03	0	0.13	0	0	0
ENSG00000080546	SESN1	10.48	72.34	6.39	10.63	24.72	19.28	7.4	11.49	7.14	15.09	9.61	12.05	11.04	15.01	57.69	4.94	4.1	32.61	9.55	6.48	17.33
ENSG00000080561	MID2	10.21	23.53	8.27	4.77	5.82	9.7	6.17	16.15	11.72	6.26	9.04	12.77	14.51	9.19	9.61	1.06	9.06	4.5	5.14	3.8	6.53
ENSG00000080572	PIH1D3	0.23	0	0	0	2.19	0	1.71	0	0.09	0	0	0	0	0.06	0.08	0.04	0.03	0.04	0	0	0
ENSG00000080573	COL5A3	0.04	0.01	0.12	0.03	0.07	0.65	0.3	0.02	0.02	0	0.13	0.22	0.08	0	1.27	0	0	0.03	0.12	0	0.02
ENSG00000080603	SRCAP	32.45	19.2	31.96	15.7	26.86	30.11	16.95	33.01	45.27	15.98	45.25	16.91	23.68	26.41	22.95	41.02	19.87	21.62	10.79	7.03	19.67
ENSG00000080608	KIAA0020	30.99	41.5	48.8	10.81	23.25	47.61	16.19	44.8	12.61	56.71	45.61	25.36	24.55	22.73	45.3	85.3	32.39	17.72	14.36	17.35	25.25
ENSG00000080618	CPB2	0	0	0	0	0.06	0.02	0	0.24	0.01	0.03	0.03	0.03	0	0.03	0	0.01	0	0	0	0.03	0
ENSG00000080644	CHRNA3	16.57	0.49	2.79	55.44	0.25	0.63	1.58	0.29	0.75	1.24	1.18	0.98	0.48	0.44	4.7	65.65	0.51	0.64	0.58	0.95	0.22
ENSG00000080709	KCNN2	0.09	14.47	1.32	7.84	3.74	1.98	0.54	0.32	0.21	0.49	3.79	0.3	1.23	1.17	0.11	0.43	5.29	2.33	1.86	0.02	2.07
ENSG00000080802	CNOT4	13.99	8.69	14.17	19.73	17.7	10.13	10.73	13.42	15.32	11.92	14.41	11.91	10.95	10.06	10.66	23.03	8.77	25.81	7.58	7.4	8.85
ENSG00000080815	PSEN1	75.83	25.68	89.75	61.89	57.1	59.45	45.54	82.54	58.32	54.58	66.1	45.15	30.46	37.27	33.36	33.95	24.07	36.74	30.51	16.44	55.12
ENSG00000080819	CPOX	40.15	20.6	22.94	20.9	14.13	15.2	6.98	29	30.13	27.34	20.67	27.01	10.48	21.87	44.15	54.34	7.21	21.41	21.21	5.74	13.97
ENSG00000080822	CLDND1	104.85	36.73	160.28	132.39	41.71	54.16	25.75	118.59	36.48	106.34	74.01	117.26	25.22	89.27	85.24	76.36	22.31	37.44	73.93	22.32	39.47
ENSG00000080823	MOK	29.27	9.35	5.79	12.43	40.84	4.34	11.04	20.34	18.86	14.05	16.04	8.86	10.88	17.17	20.36	7.42	23.74	6.98	6.22	19.15	13.57
ENSG00000080824	HSP90AA1	3034.75	1468.08	1919.27	1531.44	1092.81	556.52	425.87	1375.71	440.36	1136.73	1334.71	935.35	312.34	1015.12	1404.35	1109.59	966.89	879.42	417.66	844.99	1005.47
ENSG00000080839	RBL1	10.91	3.86	13.37	12.87	8.71	6.4	2.38	11.63	8.62	8.12	13.43	2.23	8.13	11.29	14.6	10.96	4.92	16.06	2.29	0.91	4.82
ENSG00000080845	DLGAP4	118.28	42.21	62.76	19.76	56.53	42.46	42.1	80.14	45.78	80.01	43.29	31.92	48.39	46.45	33.75	79.78	60.83	63.82	22.01	23.74	51.02
ENSG00000080854	IGSF9B	2.2	0.36	1.16	4	2.07	5.54	1	1.4	2.37	9.58	4.65	0.64	6.05	2.57	4.01	0	0.38	0.55	5.33	0.53	0.92
ENSG00000080910	CFHR2	0	0	0	0	0	0	0	0	0	0	0	0	0	0	0	0	0	0	0	0	0
ENSG00000080947	CROCCP3	8.25	2.27	0.2	7.28	3.11	1.37	1.39	0.68	1.05	1.6	2.83	1.07	7.53	7.34	1.01	1.47	1.06	0.76	1.11	0.45	1.3
ENSG00000080986	NDC80	36.97	9.54	28.99	140.32	13.33	17.57	3.35	19.32	13.17	58.18	46.34	15.45	14.38	38.23	28.02	8.1	7.28	30.68	65.99	5.53	10.56
ENSG00000081014	AP4E1	8.05	5.07	4.3	7.7	4.33	6.73	2.55	5.54	3.91	4.87	5.06	4.95	3.18	4.66	9.27	4.28	1.62	3.43	2.89	0.97	4.92
ENSG00000081019	RSBN1	5.76	5.67	6.45	4.91	5.89	7.16	5.87	4.03	5.01	13.37	11.03	6.28	6.49	4.36	8.73	7.34	5.72	9.47	2.95	3.02	7.98
ENSG00000081026	MAGI3	7.97	10.94	4.33	23.05	8.05	6.69	20.35	8.01	4.21	11.92	11.43	8.16	5.32	9.82	11.11	3.31	4.86	8.61	4.08	4.62	6.39
ENSG00000081041	CXCL2	0.93	0	5.74	0.05	31.02	0.4	0.48	3.33	5.02	0.48	31.72	19.09	1.76	58.23	0.25	0.42	0	19.65	0.26	7.22	28.8
ENSG00000081051	AFP	0	0	1.54	0	0.09	0	0.05	0.12	0.06	0	0	0	0.3	0	0	0	0.7	0.22	0.18	0	0
ENSG00000081052	COL4A4	1.16	0.09	2.84	0.43	0.29	0.06	0.07	0.01	0.01	0.68	0.09	0.17	0.3	0.09	1.41	0.04	0.01	0.04	0.31	0.2	0.05
ENSG00000081059	TCF7	52.13	0.98	7.99	30.2	11.43	10.77	13.05	6.67	18.19	2.94	1.48	19.78	14.65	14.72	3.33	67.76	1.06	49.67	3.91	3.37	19.78
ENSG00000081087	OSTM1	11.89	5.88	36.47	38.15	28.76	6.49	6.68	14.42	14.48	9.09	12.01	16.41	7.24	12.23	16.43	7.8	2.94	8.78	17.5	5.24	16.67
ENSG00000081138	CDH7	0.83	0.06	2.93	2.51	6.08	1.22	0.21	0.49	0.99	16.13	3.92	0	1.61	4.41	0.57	0.47	0.42	2.48	1.47	0.36	0.35
ENSG00000081148	IMPG2	0.25	0.04	0	0.23	0.02	0.02	0.02	0.02	0.01	0.06	0	0.01	0.06	0.1	0.01	0.03	0	0.01	0.05	0	0.04
ENSG00000081154	PCNP	173.27	101.74	113.78	105.57	87.89	93.11	77.13	122.78	46.46	197.37	143.65	176.66	55.22	144.79	96.57	125.12	71.53	121.88	127.68	36.35	96.51
ENSG00000081177	EXD2	37.31	15.07	23.52	26.52	21.07	29.37	25.9	21.4	11.23	28.37	38.8	23.2	11	16.58	22.43	15.59	15.22	10.55	6.43	7.61	23.27
ENSG00000081181	ARG2	82.5	3.18	8.93	37.18	5.06	18.17	6.7	14.17	5.58	37.43	19.73	15.59	1.81	36.57	27.54	68.96	14.06	11.2	5.18	4.39	6.26
ENSG00000081189	MEF2C	0.48	0.31	2.75	0.33	3.66	0.27	0.38	0.07	1.02	0.15	0.59	0.13	1.03	1.59	0.21	0.06	4.72	7.39	0.51	0.29	2.69
ENSG00000081237	PTPRC	0	0	0.04	0.43	0.34	0.07	0.08	0.06	0.16	0.09	0.03	0.11	0.03	0.07	0.19	0.01	0	0	0	0.02	0.01
ENSG00000081248	CACNA1S	0.02	0	0	0	0.01	0.01	0.05	0.01	0.02	0.08	0	0	0	0	0	0.04	0	0	0.01	0	0
ENSG00000081277	PKP1	0.3	0.08	2.7	4.49	3.7	80.66	0.03	5.47	0.14	0.1	1.24	32.36	0	0.14	6.24	0.38	0.01	0.03	0.93	0.02	1.44
ENSG00000081307	UBA5	54.05	34.93	22.52	15.38	31.31	40.86	42.43	47.04	39.78	45.13	59.93	62.86	32.5	34.52	43.49	35.96	26.32	27.28	30.8	9.03	30.4
ENSG00000081320	STK17B	9.42	12.66	14.98	14.05	8.17	7.94	7.83	8.89	9.72	10.98	18.43	8.68	11.39	9.8	12.01	10.74	5.14	15.67	3.7	4.67	18.08
ENSG00000081377	CDC14B	38.66	9.18	7.76	5.22	18.32	14.69	11.67	19.1	5.82	5.55	20.77	10.67	9.58	39.2	12.3	11.37	7.93	12.91	13.08	3.92	7.93
ENSG00000081386	ZNF510	15.76	4.32	5.51	14.87	4.8	6.68	5.32	8.79	4.34	7.99	10.3	7.66	6.27	7.67	9.13	7.91	4.29	3.93	5.64	1.93	6.61
ENSG00000081479	LRP2	1.36	0	0	0.45	0.45	1.17	0.83	10.86	0.03	0.33	3.08	0.1	0.03	4.86	0.29	0.3	1.28	0.47	7.69	0.26	0.01
ENSG00000081665	ZNF506	13.06	12.6	11.61	20.49	10.35	0.54	10.87	25.8	4.4	25.66	14.9	8.12	9.36	15.9	14.11	12.56	1.39	14.63	7.45	5.58	12.21
ENSG00000081692	JMJD4	22.43	9.98	18.99	12.36	23.13	6.66	13.76	17.5	12.64	23.44	32.39	10.72	8.7	17.85	33.37	24.17	28.39	8.03	6.85	5.77	8.13
ENSG00000081721	DUSP12	43.98	29.76	38.65	58.13	25.15	30.05	13.32	43.98	14.88	63.03	42.92	19.7	26.82	24.9	56.62	24.74	17.97	15.84	16.6	8.39	13.89
ENSG00000081760	AACS	54.51	75.08	18.47	41.08	42.34	26.73	32.4	30.96	16.51	99	39.61	29.31	63.35	26.79	29.03	11.35	50.85	61.75	18.1	22.45	24.3
ENSG00000081791	KIAA0141	63.6	85.15	37.63	45.21	88.62	89.22	48.5	54.05	62.24	51.43	59.62	57.76	75.16	73.52	54.22	35.72	76.81	41.7	45.51	11.72	68.86
ENSG00000081800	SLC13A1	0	0	0	0	0.02	0.01	0	0	0	0	0	0	0	0	0	0	0	0	0	0	0
ENSG00000081803	CADPS2	21.47	32.2	9.6	15.28	71.15	11.01	32.72	225.24	11.59	13.97	40.09	7.88	32.34	36.7	4.93	11.14	26.51	49.62	56.37	47.58	48.64
ENSG00000081818	PCDHB4	1.82	0.45	4.1	0.31	2.84	1.63	0.04	0.11	0.16	2.81	0.21	0	0.24	3.18	0.12	0.14	0.06	0.08	0.89	0.3	1.41
ENSG00000081842	PCDHA6	0.02	0.3	0.25	0.33	0.12	0	0.05	8.33	0.12	0	0.27	0	2.97	12.23	9.37	0.02	0.04	0.03	0.1	0	0.06
ENSG00000081853	PCDHGA2	3.81	10.01	0.04	0.95	1.59	0.01	0.11	16.59	2.94	0.05	0.49	0.1	0.51	13.09	0.06	0.24	0.02	1.95	0.37	1.52	3.84
ENSG00000081870	HSPB11	71.85	38.4	41.1	135.34	99.14	58.52	79.12	43.81	149.72	104.73	86.68	79.62	34.72	75.41	50.55	123.67	33.82	57.58	71.43	17.76	62.86
ENSG00000081913	PHLPP1	5.48	4.99	5.71	9.97	8.74	3.51	6.45	6.53	2.02	11.36	10.87	6.34	5.2	20.77	5.9	7.44	5.37	15.6	1.66	1.51	7.55
ENSG00000081923	ATP8B1	14.44	19.28	28.81	0.87	89.79	15.07	22.75	29.71	39.62	16.39	12.49	26.88	58.81	24.15	18.51	109.73	25.51	149.6	6.01	2.47	19.09
ENSG00000081985	IL12RB2	0.76	0.13	0	0.32	0.03	3.27	0.01	0.23	0.04	0.37	0.24	0.04	0.15	0.42	0.06	0.51	0.02	0.16	0.08	2.62	0.13
ENSG00000082014	SMARCD3	11.06	8.45	3.12	37.47	28.93	31.51	9.61	32.12	11.67	20.25	51.8	33.84	13.87	45.62	18.07	1.54	5.35	12.99	10.61	16.96	23.11
ENSG00000082068	WDR70	40.66	41.3	27.71	27.71	29.01	25.18	17.54	41.75	14.35	33.47	18.47	41.38	27.69	27.18	23.47	20.23	21.48	20.62	19.36	6.23	29.5
ENSG00000082074	FYB	0	0.25	0.87	0.02	0.1	4.42	0.07	0.03	0.03	0	0.11	1.11	0.08	0.04	2.47	0.03	0.05	0.19	0.06	0	1.33
ENSG00000082126	MPP4	0.23	0.03	0.04	0.05	0.09	0.06	0.13	0	0.01	0.21	0.01	0.08	0.11	0.09	0.03	0.02	0.01	0.02	0.24	0.04	0.05
ENSG00000082146	STRADB	30.62	63.48	19.78	50.85	31.92	14.65	31.35	16.89	8.2	54.38	31.11	13.8	31.62	11.93	10.95	9.67	10.64	11.23	51.56	18.19	10.38
ENSG00000082153	BZW1	348.91	150.75	263.7	170.78	201.76	192.92	138.05	180.15	181.7	229.24	159.72	87.12	133.51	162.78	345.89	187.38	143.31	87.8	90.34	49.27	170.46
ENSG00000082175	PGR	0	0	0	0	0.02	0.04	0.03	0	0	0	0.06	0	0.1	0	0	0	0	0	0.01	0	0
ENSG00000082196	C1QTNF3	0.81	227.44	1.08	7.51	4.91	2.37	29.41	0.4	4.46	4	1.07	1	6.39	4.33	0.59	1.92	1.09	0.85	414.23	13.54	1.7
ENSG00000082212	ME2	14.08	19	61.29	27.37	29.88	17.73	30.85	42.51	18.65	54.9	25.7	24.53	14.59	42.4	67.69	32.93	23.85	136.76	17.58	5.42	24.17
ENSG00000082213	C5orf22	40.84	15.02	24.16	20.79	41.77	29.47	15.14	39.47	32.94	42.18	22.52	54.11	33.64	25.67	18.93	45.85	15.93	26.94	23.47	12.32	31.12
ENSG00000082258	CCNT2	12.79	13.15	12.74	9.8	16.85	27.45	5.62	9.34	17.59	13.04	20.46	16.04	33.06	19.54	13.22	19.04	11.76	17.56	12.38	4.32	15.25
ENSG00000082269	FAM135A	8.72	3.27	7.02	9.98	8.46	5.59	6.73	8.34	3.07	11.61	10.67	11.08	6.05	12.81	11	6.61	2.98	29.98	9.32	5.41	6.42
ENSG00000082293	COL19A1	0	0	0.03	0.03	0	0.01	0	0	0	0.03	0	0	0	0.17	0	0	0	0	0.01	0	0
ENSG00000082397	EPB41L3	31.3	0.66	0.43	0	0	0.44	0.16	0	0	35.43	0	0	0.22	0.06	18.33	0.13	0.06	0	1.68	0.15	0.3
ENSG00000082438	COBLL1	4	8.32	11.02	6.59	16.51	50.57	136.04	9.23	12.88	4.8	58.47	16.38	35.3	22.9	23.29	18.53	86.62	33.8	6.99	3.84	14.5
ENSG00000082458	DLG3	88.84	124.19	47.18	31.9	68.54	65.4	32.32	132.16	81.11	55.73	59.86	8.98	49.18	51.96	31.51	50.96	89.04	96.89	21.85	22.41	87.29
ENSG00000082482	KCNK2	0.1	0	0.2	1.03	0	0.01	0.15	0	0	0.41	0.2	0.1	0	2.82	1.87	0.14	0	0	0.01	0.01	0
ENSG00000082497	SERTAD4	3.41	0.24	5.15	30	2.97	4.82	0.49	2.85	6.98	1.58	4.08	5.13	1.4	14.72	1.93	0.06	0.11	5.82	1.52	2.69	9.16
ENSG00000082512	TRAF5	2.71	2.18	6.05	38.91	10.35	11.25	0.88	13.59	6.92	9.02	19.83	8.01	7.78	17.67	12.82	127.54	4.15	16.94	5.15	8.16	5.31
ENSG00000082515	MRPL22	56.27	89.21	66.69	47.31	49.37	57.24	29.23	65.47	68.51	100.78	55.1	56.52	47.83	41.13	53.69	74.91	50.35	50.72	58.41	15.75	49.26
ENSG00000082516	GEMIN5	12.69	18.87	22.77	8.4	14.72	12.31	5.53	14.94	7.25	19.78	17.47	12.35	10.83	10	17.2	15.9	10	18.17	5.16	1.69	10.17
ENSG00000082556	OPRK1	6.43	0.21	0.91	9.62	1.83	0.33	0.03	0.94	0.05	0.17	4.67	0.6	0.34	1.45	0.49	0.54	0.31	0.49	4.97	2.12	0.44
ENSG00000082641	NFE2L1	140.55	36.97	278.63	80.59	185.4	157.35	67.69	83.56	185.84	101.24	75.37	102.51	88.74	87.63	61.2	208.85	76.25	83.08	29.18	18.37	142.23
ENSG00000082684	SEMA5B	3.73	0	0	5.69	0.03	0.05	0	0.27	0.33	0.3	0.44	1.04	0.06	0.12	1.15	0	0.02	0	0.16	0.04	0
ENSG00000082701	GSK3B	57.03	29.03	49.83	38.37	30.82	37.12	20.6	57.62	94.81	70.59	23.6	70.24	24.82	31.38	46.76	95.23	32	56.11	30.81	16.85	29.94
ENSG00000082781	ITGB5	25.6	33.96	296.58	3.13	121.18	31.91	86.19	316.63	163.75	2.9	102.56	190.31	152.77	30.62	65.86	16.5	64.58	96.74	30.7	142.11	120.17
ENSG00000082805	ERC1	8.21	3.62	12.61	17.2	4.44	5.33	6.07	11.15	12.99	8.91	18.48	8.28	2.43	7.31	15.13	32.02	2.42	9.83	1.26	3.25	7.56
ENSG00000082898	XPO1	251.65	109.25	112.91	249.38	99.68	124.09	49.06	165.43	88.47	201.88	205.44	184.18	118.61	128.96	188.39	146.98	55.61	198.3	72.72	40.76	71.26
ENSG00000082929	C4orf6	0	0	0.19	2.87	0.43	0.26	0	0	0.02	0	0	0.64	0.06	0	0	0	0	0.27	0	0	0
ENSG00000082996	RNF13	37.19	30.54	51.8	17.99	51.99	47.02	56.39	34.77	83.8	77.87	49.7	56.34	24.62	53.39	41.84	49.19	15.66	43.52	77.36	10.19	44.14
ENSG00000083067	TRPM3	8.3	0	0	0.06	0.23	0	4.59	0	0.03	0.42	0	0	0.01	0.05	0	0.05	0	0.01	0	0	0
ENSG00000083093	PALB2	15.01	9.52	9.13	7.3	12.58	14.68	4.02	15.42	11.7	6.97	19.34	11.24	6.14	16.97	7.92	10.22	5.44	21.36	9.27	3.96	7.07
ENSG00000083097	DOPEY1	24.21	3.98	6.66	8.1	14.67	14.66	2.54	11.98	5.88	7.33	5.35	4.24	13.87	10.4	9.93	4.2	4.11	7.29	6.03	3.19	9.63
ENSG00000083099	LYRM2	59.75	13.7	32.95	29.96	63.7	17.58	21.66	43.6	33.15	38.12	22.26	33.5	24.12	24.25	58.85	17.93	13.86	33.24	27.44	7.09	45.72
ENSG00000083123	BCKDHB	20.04	14.46	8.69	13.58	16.94	9.18	9.99	8.33	19.79	18.52	7.33	10	14.18	14.31	30.92	6.47	8.87	25.06	13.36	5.89	20.75
ENSG00000083168	KAT6A	38.59	10.98	15.75	66.59	6.74	25.84	12.03	16.79	26.57	21.82	31.06	8.81	20.87	27.72	17.97	34.92	5.13	14.81	6.27	8.89	14.31
ENSG00000083223	ZCCHC6	8.91	10.72	12.98	7.68	15.84	18.68	27.7	18.28	45.11	4.83	14.34	14.5	9.06	13.07	8.19	19.8	7.04	13.71	10.99	8.88	15.31
ENSG00000083290	ULK2	10.04	13.01	7.11	42.68	11.75	22.04	18.41	3.24	7.36	14.85	14.71	9.36	8.37	29.42	5.06	13.37	6.75	7.69	3.24	3.92	14.53
ENSG00000083307	GRHL2	25.97	55.98	17.1	1.33	22.25	29.9	37.05	27.86	20.74	10.16	78.71	37.25	41.45	31.42	39.56	15.25	21.93	21.86	62.02	14.46	18.67
ENSG00000083312	TNPO1	69.97	32.5	85.46	133.2	67.26	60.37	48.9	73.67	50.74	150.45	56.84	74.58	67.62	32.81	81.45	102.32	41.21	71.66	23.06	14.36	57.96
ENSG00000083444	PLOD1	44.31	50.1	126.78	103.91	57.54	18.9	40.12	82.18	29.28	42.72	67.52	98.94	37.77	22.64	46.53	86.94	53.17	59.61	56.9	29.06	76.31
ENSG00000083454	P2RX5	2.83	3.66	2.05	4.96	5.49	1.72	0.14	4.94	1.03	8.23	10.55	5.47	3.75	10.57	33.95	0.14	5.8	1.77	3.07	2.59	0.19
ENSG00000083457	ITGAE	106.71	13.33	28.02	114.25	14.51	20.43	25.94	55.54	9.3	146.58	26.08	40.88	12.7	42.01	43.53	18.01	43.68	31.85	14.56	13.59	20.81
ENSG00000083520	DIS3	34.42	5.99	11.99	37.74	13.23	41.13	8.71	11.73	24.94	16.11	13.32	15.14	17.03	14.17	13.6	20.11	8.26	16.88	4.13	3.64	20.51
ENSG00000083535	PIBF1	18.45	1.97	5.45	18.9	6.73	17.72	3.62	4.75	7.03	4.9	5.68	8.95	5.08	7.24	3.35	3.51	2.79	7.37	7.96	3.91	8.91
ENSG00000083544	TDRD3	11.03	4.69	3.33	6.17	4.22	7	5.43	2.91	2.08	0.02	6.21	4.46	2.48	5.15	4.04	8.58	7.36	7.55	2.4	1.73	6.77
ENSG00000083622	AC000111.6	0	0	0	0	0	0	0	0	0	0	0	0	0	0	0	0	0	0	0	0.12	0
ENSG00000083635	NUFIP1	5.12	3.53	4.47	4.3	2.84	7.16	2.05	3.3	2.58	6.02	5.09	3.73	4.69	3.4	10.84	5.94	2.78	6.97	0.91	1.48	4.31
ENSG00000083642	PDS5B	11.4	12.98	9.62	35.01	10.86	17.34	19.17	10.72	47.12	28.53	14.96	11.34	16.38	10.96	36.06	45.02	6.42	20.37	7.63	4.77	15.78
ENSG00000083720	OXCT1	39.93	29.57	36.35	51.89	128.88	11.12	4.51	88.55	36.64	53.71	19.72	5.76	44.39	77.64	17.36	4.77	54.11	5.7	13.41	9.49	64.84
ENSG00000083750	RRAGB	35.78	18.36	6.6	17.84	13.6	12.68	5.78	16.13	8.45	10.59	12.33	2.73	12	14.14	7.47	13.8	6.23	5.59	16.45	8.52	10.02
ENSG00000083782	EPYC	0	0	0	0	0	0	0	0	0	0	0	0	0	0	0	0	0	0	0	0	0
ENSG00000083799	CYLD	18.13	11	13.21	16.55	17.33	22.94	8.05	21.94	6.89	10.58	8.21	8.36	7.69	14.53	7.3	6.48	7.35	11.4	3.96	2.24	16.98
ENSG00000083807	SLC27A5	14.92	70.12	5.23	7.7	3.42	18.8	31.62	33.83	1.07	25.57	18.31	3.98	22.28	22.75	10.36	20.39	40.63	6.27	2.65	1.86	7.83
ENSG00000083812	ZNF324	19.04	10.66	4.9	8.63	9.05	6.33	4.2	7.01	4.12	6.88	5.24	2.33	13.21	8.36	6.73	5.09	5.7	2.25	2.97	1.39	3.16
ENSG00000083814	ZNF671	14.52	0.82	2.97	0.21	1.18	0.18	0.12	0.1	0.1	0.19	3.44	1.23	2.62	1.68	0.31	5.41	0.04	1.51	0.96	0.21	4.8
ENSG00000083817	ZNF416	9.88	5	5.92	7.2	3.43	2.03	2.32	2.58	1.87	3.47	4.64	1.85	7.14	3.69	3.77	2.49	1.2	2.01	2.57	1.36	2.28
ENSG00000083828	ZNF586	6.85	4.29	4.83	0.93	7.64	1.65	3.13	6.01	4.68	6.26	6.33	3.3	10.84	7.27	8.54	5.71	5.52	5.11	5.2	1.84	8.07
ENSG00000083838	ZNF446	26.81	12.32	4.86	20.88	16.11	10.93	14.66	10.43	6.7	12.25	8.24	4.95	17.94	12.11	7.93	3.78	8.47	2.79	6.1	2.67	5.7
ENSG00000083842	ZNF8	0.9	0.19	0.13	0.3	0.12	0.23	0.09	0.26	0.28	0.46	0.3	0.13	0.32	0.3	0.27	0.51	0.18	0.09	0.27	0.12	0.17
ENSG00000083844	ZNF264	12.68	2.45	6.16	2.63	5.35	4.95	5.22	5.61	4.13	5.21	9.23	6.74	9.46	7.93	7.49	5.1	0.92	4.88	2.29	0.9	5.39
ENSG00000083845	RPS5	1079.45	4351.06	1155.86	862.56	1112.86	1421.88	1464.22	1336.53	216.68	946.34	1152.73	842.15	2649.32	805.07	1761.35	300.58	1421.91	273.48	444.77	188.99	404.66
ENSG00000083857	FAT1	57.9	5.27	138.14	59.33	63.48	53.43	23.36	22.84	47.18	11.69	55.97	36.08	21.67	58.6	33.61	134.9	51.23	53.98	69.1	55.24	27.08
ENSG00000083896	YTHDC1	89.18	41.97	40.03	66.69	47.76	51.06	40.29	40.91	37.09	66.06	58.98	33.6	38.31	71.51	37.48	48.89	29.84	50.95	22.16	16.72	46.32
ENSG00000083937	CHMP2B	90.35	58.16	64.53	18.91	74.3	68.37	22.78	63.41	42.23	66.79	70.61	21.95	66.46	53.98	51.61	62.39	44.16	68.54	38.4	17.7	35.98
ENSG00000084070	SMAP2	33.9	18.91	23.47	31.4	65.38	43.07	21.8	33.67	31.17	32.69	37.28	22.37	29.89	46.39	23.35	39.53	35.23	25.94	17.51	8.22	27.01
ENSG00000084072	PPIE	61.49	41.69	53.14	55.92	63.54	73.05	41.26	70.19	30.5	84.69	52.98	81.06	37.45	55.9	85.17	38.81	51.76	41.95	31.01	10.01	37.43
ENSG00000084073	ZMPSTE24	56.46	26.09	132.41	40.61	48.67	83.24	35.53	71.17	49.24	63.31	48.81	24.03	36.17	41.95	33.95	41.64	21.51	67.1	39.81	12.48	56.71
ENSG00000084090	STARD7	80.61	108.61	63.15	133.52	128.8	112.49	80.85	80.99	71.02	151.66	124.76	127.08	85.49	82.49	119.55	103.1	92.31	139.7	57.57	27.58	74.62
ENSG00000084092	NOA1	12.69	61.2	13.54	15.27	17.02	12.57	18.85	11.02	12.15	23.54	11.06	12.8	14.7	13.58	13.91	21.48	16.68	7.73	6.17	2.31	9.14
ENSG00000084093	REST	12.22	11.79	11.23	3.03	17.58	12.22	11	10.41	9.13	3.74	11.4	9.25	7.7	9.41	11.96	26.62	4.93	12.69	4.47	2.34	13.82
ENSG00000084110	HAL	0.36	0.02	0.09	0.59	0.25	0.27	0.42	4.66	0.52	0.27	0.43	2.98	0.16	0.37	0.26	0.06	0.13	0.21	0.58	0.17	0.1
ENSG00000084112	SSH1	9.89	7.48	26.06	13.08	8.79	17.86	4.08	12.48	8.73	8.47	15.17	41.2	9.28	11.46	14.77	13.99	6.4	11.62	4.98	2.35	12.92
ENSG00000084207	GSTP1	0.14	0	0	87.89	1.08	907.02	8.43	0.66	0.08	0.12	0.35	566.4	262.11	1.45	0	0.65	0.31	0.06	0.11	0	30.4
ENSG00000084234	APLP2	404.06	609.01	907.66	279.11	872.89	361.1	832.35	599.61	273.31	362.97	488.7	568.74	556.2	302.38	369.2	246.19	353.74	502.18	290.21	81.26	676.31
ENSG00000084444	KIAA1467	7.31	6.25	3.24	10.87	2.36	6.56	7.29	3.62	1.77	12.22	9.75	9.55	2.43	2.93	3.57	3.65	1.2	0.77	2.98	3.01	2.75
ENSG00000084453	SLCO1A2	2.3	4.91	0.02	0.28	0	0.04	0	0.17	0	2.78	0	0.37	0	0.06	0	0.49	0	0	0.01	0	0.39
ENSG00000084463	WBP11	78.76	63.8	56.67	73.5	38.18	47.3	36.08	72.9	66.03	40.96	87.68	80.47	28.54	29.03	65.4	140.66	50.1	54.82	106.1	22.93	40.79
ENSG00000084623	EIF3I	218.69	229.88	246.88	205.83	232.71	141.6	182.02	201.71	123.36	312.89	196.16	215.06	157.19	141.67	272.79	242.65	257.22	256.33	206.99	53.68	191.21
ENSG00000084628	NKAIN1	1.45	0.68	0.4	9.8	4.4	0.17	0.06	0.48	0.36	10.13	0.34	0.1	1.68	0.53	2.94	0.05	0.29	0.08	0.21	0.41	0.18
ENSG00000084636	COL16A1	0.14	0.16	2.03	2.4	12.66	3.31	0.76	1.52	9.39	0.94	15.3	10.33	5.34	4.07	44.47	0.14	2.11	15.24	3.15	2.71	3.23
ENSG00000084652	TXLNA	47.3	18.66	26.02	64.51	47.38	39.92	28.94	27.06	33.34	38.85	39.85	36.39	25.79	38.15	44.31	27.11	29.71	32.27	16.81	6.56	32.94
ENSG00000084674	APOB	0	0	0	0.02	0	0	0	0.05	0	0	0	0	0	0	0	0	0	0	0	0	0
ENSG00000084676	NCOA1	5.23	8.25	5.72	19.44	16.33	7.27	8.3	21.1	16.67	20.27	18.09	9.19	14.04	19.24	9.78	14.89	10.47	18.68	11.8	3.13	10.15
ENSG00000084693	AGBL5	41.82	42.4	9.36	45.15	37.64	14.77	43.72	37.57	18.49	72.83	28.71	33.83	32.93	50.71	31.2	24.84	25.62	18.1	9.53	5.25	29.08
ENSG00000084710	EFR3B	5.8	0.15	0.35	14.96	2.98	1.1	1.41	9.71	2.13	13.26	5.85	0.85	0.89	3.94	2.17	1.17	3.87	0.66	1.05	0.9	1.29
ENSG00000084731	KIF3C	12.48	0.91	3.75	21.81	8.72	4.57	2.3	20.75	3.77	38.73	20.61	11.48	2.87	16.84	15.23	12.22	1.59	7.55	3.4	3.27	3.76
ENSG00000084733	RAB10	105.38	130.45	116.04	86.18	150.8	179.01	71.56	230.86	281.4	147.02	146.55	206.61	92.71	89.07	180.55	155.11	136.78	184.51	85.39	43.38	128.96
ENSG00000084734	GCKR	0.03	0.09	0	0	0	0	0	0.48	0.32	0	0.06	0	0	0	0	0	0.01	0.42	0	0.05	0.22
ENSG00000084754	HADHA	61.98	82.01	79.53	106.25	90.97	67.25	76.53	161.94	79.91	199.55	141.05	192.59	139.27	128.19	152.06	89.77	207.56	207.52	42.12	30.4	97.8
ENSG00000084764	MAPRE3	13.65	12.33	21.26	28.04	45.77	28.27	16.67	38.12	28.45	63.14	28.14	47.98	40.03	30.52	29.33	4.56	12.21	17.18	17.46	21.71	42.1
ENSG00000084774	CAD	57.02	25.67	20.81	36.67	21.87	19.5	8.21	55.19	19.54	47.88	61.51	26.61	26.85	36.79	49.37	55.81	36.19	29.31	18.15	14.53	15.32
ENSG00000085063	CD59	157.51	100.01	1009.97	145.23	818.61	215.21	498.01	409.55	179.61	183.59	163.38	398.24	135.05	255.14	201.9	42.08	176.35	277.33	166.05	87.84	1898.13
ENSG00000085117	CD82	3.28	33.36	59.97	4.95	92.65	84.15	18.7	11.05	109.98	10.12	19.87	137.85	247.32	57.4	26.91	14.66	63.06	13.91	2.73	3.18	64.24
ENSG00000085185	BCORL1	18.6	4.16	1.98	15.45	6.64	3.51	2.41	10.16	5.93	8.68	11.92	5.1	4.78	7.24	7.76	8.34	2.65	4.58	2.9	1.66	2.61
ENSG00000085224	ATRX	36.17	5.93	11.42	21.07	13.75	16.01	12.37	24.48	12.88	24.57	26.76	18.22	11.2	17.75	24.62	15.66	6.44	25.02	7.07	3.14	17.92
ENSG00000085231	TAF9	73.65	118.6	177.09	149.68	148.36	114.04	80.57	102	75.87	134.46	77.37	145.49	142.77	71.89	193.46	147.59	79.51	102.49	195.05	37.44	164.33
ENSG00000085265	FCN1	0	0	0	0	0	0	0	0	0	0	0	0	0	0	0	0	0	0	0	0	0
ENSG00000085274	MYNN	18.93	11.89	14.5	8.79	13.1	17.69	8.36	13.24	11.43	46.22	24.12	24.52	10.17	13.2	13.39	12.36	6.21	12.78	23.47	2.96	11.01
ENSG00000085276	MECOM	0.85	3.15	11.47	1.85	20.13	46.18	0	0.39	10.3	1.37	20.82	10.54	16.03	1.47	7.28	0.29	0.99	88.58	0.51	0.13	18.61
ENSG00000085365	SCAMP1	24.27	21.9	42.22	25.43	26.82	18.78	34.86	25.93	26.9	43.44	21.61	43.12	26.47	17.62	34.56	33.53	10.38	18.98	14.17	6.9	44.17
ENSG00000085377	PREP	47.65	28.72	36.86	112.16	40.34	25.08	12.88	37.84	16.07	27.97	17.81	30.68	25.56	21.8	41.92	69.34	16.93	61.72	18.86	11.81	42.5
ENSG00000085382	HACE1	18.65	4.1	7.31	16.22	12.24	7.41	2.58	7.38	3.58	13.42	8.12	4.88	5.64	12.87	7.45	14.82	1.52	4.15	5.78	3.15	5.52
ENSG00000085415	SEH1L	28.71	25.87	50.45	83.36	22.18	37.79	21.19	33.8	17.29	71.48	54.2	15.59	23.3	36.73	43.2	18.25	16.78	34.56	33.35	9.91	18.99
ENSG00000085433	WDR47	11.97	3.79	7.03	16.96	10.35	9.5	7	10.53	5.83	12.34	12.89	8.88	4	10.3	9.77	7.34	4.18	3.86	2.73	1.9	7.34
ENSG00000085449	WDFY1	52.52	18.64	19.24	23.47	30.47	40.76	18.85	24.75	20.16	33.4	25.19	26.72	46.31	25.62	33.15	25.49	11.95	44.75	11.28	8.62	27.62
ENSG00000085465	OVGP1	1.64	2.2	0.49	3.12	3.54	7.51	15.67	2.05	3.66	3.2	2.07	1.71	13.8	0.9	0.7	0.21	2.85	3.64	7.26	2.79	3.14
ENSG00000085491	SLC25A24	32.9	3.4	28.49	23.72	29.67	19.36	6.36	37.44	16.91	19.66	25.77	12.04	25.23	53.58	20.16	21.76	9.83	66.66	4.75	3.82	25.49
ENSG00000085511	MAP3K4	30.63	17.9	11.67	9.55	10.29	10.19	13.92	8.44	21.9	22.66	18.75	10.35	9.2	18.7	18.91	22.57	11.88	4.2	12.36	5.55	8.63
ENSG00000085514	PILRA	9.68	2.91	0	5.31	0.84	2.52	1.12	0.71	1.2	1.55	0.95	0.37	4.46	8.81	3.11	0.84	0.4	0.61	4.51	2.28	4.98
ENSG00000085552	IGSF9	26.96	6.65	18.17	5.57	17.52	5.09	7.87	35.66	5.9	15.12	15.77	5.88	10.01	13.42	72.92	8.58	6.74	0.84	6.17	7.44	3.72
ENSG00000085563	ABCB1	0	0	0	0.01	0	0	0	0.02	0.02	0.02	0	0	0	0	0	0	0.08	11.41	0	0	0
ENSG00000085644	ZNF213	15.06	8.69	6.46	8.75	12.37	6.17	9.97	23.01	11.22	4.23	12.55	5.09	9.51	12.86	7.82	13.25	9.4	2.58	2.39	2.74	4.28
ENSG00000085662	AKR1B1	0	1.49	0.32	0.78	0.39	29.09	1.6	0.21	0.09	138.28	1.22	0.15	18.85	0.13	0.34	0	0.23	0	0.56	0.13	1.06
ENSG00000085719	CPNE3	106.78	87.09	91.42	77.06	48.6	120.13	56.1	54.87	55.88	61.4	140.71	76.59	77.12	70.73	67.4	77.1	41.98	84.53	48.11	44.39	68.98
ENSG00000085721	RRN3	33.1	28.5	38.45	17.6	27.51	38.39	18.12	46.82	14.7	17.78	43.08	18.43	23.3	28.83	20.03	18	19.24	35.24	15.84	2.48	25.12
ENSG00000085733	CTTN	140.22	164.31	99.5	91.17	143.66	144.6	117.88	85.49	112.34	57.28	97.51	114.11	158.47	174.18	103	120.68	145.69	121.46	130.92	83.56	147.86
ENSG00000085741	WNT11	41.18	0.96	0.58	4.05	6.57	0.44	6.12	4.51	0.18	6.43	2.84	1.84	0.1	0.12	8.36	4.17	1.15	0.02	1.26	0.11	0.07
ENSG00000085760	MTIF2	13.57	52.58	17.72	24.17	26.28	46.26	23.4	42.09	31.77	40.05	33	62.26	27.8	23.07	41.63	54.96	43.56	49.63	14.17	8.33	22.86
ENSG00000085788	DDHD2	53.91	11.69	32.42	40.3	9.95	41.95	38.25	50.81	13.42	52.21	18.97	26.95	32.23	78.77	26.66	99.82	18.24	31.41	12.23	15.03	42.54
ENSG00000085831	TTC39A	1.97	20.17	2.66	7.59	24.64	4.14	20.93	11.35	35.21	22.81	17.64	6.82	36.86	19.86	1.4	4.43	26.12	13.96	10.83	5.22	12.14
ENSG00000085832	EPS15	14.08	19.49	19.19	23.28	18.09	14.85	23.95	22.21	27.71	26.72	25.12	20.17	15.79	17.28	16.14	19.85	13.5	18.53	9.6	8.39	19.95
ENSG00000085840	ORC1	19.49	1.94	11.46	22.67	6.69	2.5	1.53	10.78	5.34	17.35	13.94	5.63	3.86	12.92	21.12	16.04	9.79	13.52	2.1	0.86	3.08
ENSG00000085871	MGST2	42.91	91.45	113.14	41.67	199.04	90.47	79.16	36.55	88.59	119.2	67.44	70.81	83.69	61.58	39.02	50.74	91.6	84.03	52.6	57.8	92.56
ENSG00000085872	CHERP	57.97	51.11	21.65	72.27	40.32	35.56	24.58	54.65	35.35	55.85	44.84	24.71	27.86	38.37	67.96	73.74	20.34	11.52	19.57	8.68	16.14
ENSG00000085978	ATG16L1	28.64	23.38	11.13	16.18	20.88	17.94	12.97	30.74	32.29	13.28	19.52	19.8	21.06	16.12	18.97	22.8	19.12	19.39	7.12	7.47	15.65
ENSG00000085982	USP40	42.59	11.08	17.44	27.81	22.17	16.7	24.43	24.75	23.87	14.73	15.56	22.91	21.23	16.62	35.57	43.43	15.34	27.29	9.91	13.58	16.1
ENSG00000085998	POMGNT1	54.77	48.56	54.05	59.44	62.66	23.24	66.25	44.04	29.69	59.09	54.08	69.29	43.35	38.59	38.43	47.51	12.79	34.03	26.07	34.47	67.68
ENSG00000085999	RAD54L	41.26	4.45	9.29	50.75	14.89	5.59	2.12	11.96	7.09	21.87	23.07	11.61	6.48	24.88	13.8	20.11	7.98	29.69	13.81	2.95	8.43
ENSG00000086015	MAST2	47.62	20.34	18.85	147.18	67.91	22.42	36.83	32.49	29.26	27.74	41.06	33.97	46.97	64.12	22.86	36.69	22.57	30.28	78.4	20.71	17.84
ENSG00000086061	DNAJA1	439.18	191.18	201.52	174.81	237.58	82.83	177.98	256.75	97.42	153.85	171.04	204.66	84.96	217.04	180.37	227.47	90.61	160.01	78.68	43.06	182.62
ENSG00000086062	B4GALT1	31.6	35.29	130.49	16.06	61.84	28.99	63.94	107.43	70.73	9.15	31.03	49.41	40.09	36.83	27.74	23.77	22.87	32.39	8.29	14.08	58.64
ENSG00000086065	CHMP5	103.86	69.83	65.73	75.2	130.21	78.55	84.03	105.06	45.3	56.82	103.88	108.56	56.72	87.4	78.56	63.57	78.27	60.99	33.55	23.44	68.77
ENSG00000086102	NFX1	33.46	29.76	17.99	13.67	24.76	23.38	13.28	27.04	20.75	13.3	20.8	21.01	27.06	26.49	25.5	31.67	29.61	15.04	6.82	8.03	19.05
ENSG00000086159	AQP6	0.22	0.06	0.03	0.25	0.14	0.03	0.54	1.14	0.29	0.07	0.42	0.05	0.55	0.25	0.07	0	0.29	0.46	0.16	0.89	0.49
ENSG00000086189	DIMT1	14.14	37.82	31.31	24.07	15.45	31.21	22.05	18.59	7.89	34.83	27.62	58.29	18.75	13.83	33.39	60.91	12.5	17.62	22.6	9.81	36.93
ENSG00000086200	IPO11	10.67	10.34	17.02	17.16	15.15	15.11	14.92	10.17	8	22.64	9.79	16.49	12.05	8.06	18.28	21.38	8.87	14.38	8.04	3.35	15.14
ENSG00000086205	FOLH1	13.91	1.83	0.91	0	79.72	0.15	0.41	5.97	74.96	3.07	20.06	0.19	0.5	0	0.87	0.23	0.19	0	135.96	0.47	33.92
ENSG00000086232	EIF2AK1	185.94	159.23	110.44	171.28	142.78	145.88	165.46	413.27	107.6	145.41	228.3	229.98	98.84	137.66	160.59	158.47	27.26	179.38	99.46	38.95	117.55
ENSG00000086288	NME8	0	0	0.05	0	0	0	0	0	0	0	0	0	0	0	0	0	0	0	0.11	0	0
ENSG00000086289	EPDR1	4.49	6.9	137.12	14.04	24.7	15.93	35.54	18.96	5.32	17.97	49.52	35.07	20.34	0.29	19.61	5.2	0.61	38.17	51.35	3.78	15.9
ENSG00000086300	SNX10	3.05	6.16	13.69	14.15	9.37	6.58	3.17	9.64	4.03	46.05	22.25	15.61	7.5	7.34	14.74	4.18	0.49	24.27	3.79	1.96	5.37
ENSG00000086475	SEPHS1	123.53	42.8	82.43	128	38.48	29.87	47.98	133.35	32.61	61.18	70.76	37.77	49.28	90.44	57.14	62.6	113.63	60.75	16.43	25.37	49.97
ENSG00000086504	MRPL28	110.57	59.78	112.24	68.58	65.86	49.53	40.67	143.06	46.44	80.76	98	77.6	36.69	59.99	55.91	54.07	126.03	35.62	33.78	17.86	35.87
ENSG00000086506	HBQ1	1.55	4.2	0	0.14	4.97	0.26	0.25	1.48	0.03	12.85	18.2	0	0	2.66	0.18	0.71	2.5	0	0	0.14	0
ENSG00000086544	ITPKC	12.98	14.81	13.56	5.61	20.41	16.52	8.2	15.76	7.72	4.19	10.24	8.91	7.72	6.07	11.87	7.61	7.68	5.01	5.1	2.85	10.89
ENSG00000086548	CEACAM6	17.78	0.27	27.61	0.02	279.75	127.86	5.1	180.28	128.89	3.76	9.18	4.84	33.86	261.49	7.4	2.43	10.47	2.71	1.94	6.2	1413.14
ENSG00000086570	FAT2	0.04	0.01	1.24	1.8	0.08	77.58	0.01	0.27	0.22	0.04	0.07	102.84	0.04	0.03	53.69	0.01	0.02	0.03	0.1	0.08	0.66
ENSG00000086589	RBM22	53.9	54.83	36.27	32.41	45.04	51.83	21.72	31.37	54.79	44.11	41.6	39.5	55.16	46.03	45.4	42.07	25.35	46.16	30.37	7.24	49.07
ENSG00000086598	TMED2	214.31	437.97	479.75	179.95	307.49	315.34	265.54	216.89	401.02	188.96	281.85	166.97	283.67	95.56	242.13	266.82	136.81	321.08	185.18	89.85	281.35
ENSG00000086619	ERO1LB	3.18	2.26	9.73	15.29	18.07	11.08	13.71	7.79	14.7	9.02	29.15	16.8	3.05	10.66	7.92	15.63	2.59	0.71	5.84	6	6.86
ENSG00000086666	ZFAND6	70.06	71.9	51.36	60.05	110.68	99.02	82.37	61.05	171.05	52.14	121.4	94.4	39	50.21	114.88	61.52	29.88	115.4	22.89	22.57	72.12
ENSG00000086696	HSD17B2	0	0	0.5	0	12.05	20.77	0	0.73	45.16	0	4.59	3.61	38.86	0.19	47.74	0.01	0.47	4.83	1.25	0.22	0.67
ENSG00000086712	TXLNG	21.23	7.8	10.42	18	12.42	13.76	5.47	20.23	16.87	17.7	18.66	8.04	20.39	11.98	25.25	26.73	4.67	20.51	9.78	7.02	7.69
ENSG00000086717	PPEF1	3.86	0	0.18	0.44	0.32	0.25	0.19	0.4	0.05	0.41	0.25	0.64	0.46	0.01	0.03	0.16	0.16	0.02	0.8	0.94	0.02
ENSG00000086730	LAT2	0.91	0.89	1.43	2.25	2.77	0.43	4.63	2.37	0.19	3.95	1.23	0.24	1.81	4.46	1.99	0.3	12.64	0.34	1.08	0.28	0.36
ENSG00000086758	HUWE1	72.02	48.57	55	81.7	59.95	41.54	33.74	113.11	73.45	88.89	96.95	37.3	49.99	39.08	53.16	81.28	66.02	53.25	60.56	34.4	28.51
ENSG00000086827	ZW10	18.98	8.46	25.42	9.3	17.51	14.18	12.34	14.75	5.13	13.28	13.55	5.98	8.29	17.07	11.21	9.14	7.64	26.02	9.14	2.04	13.37
ENSG00000086848	ALG9	29.83	18.87	45.29	20.11	22.84	14.99	24.59	21.2	9.87	14.65	16.46	7.78	24.33	24.62	13.78	21	15.79	19.36	24.52	7.54	19.37
ENSG00000086967	MYBPC2	0.3	0	0	0	0.01	0	0.25	0.02	0	0.17	0.14	0.09	0	0.08	0	0.04	0.21	0	0.22	0.02	0
ENSG00000086991	NOX4	0	0	0	0	0	0	0	0	0	0	0	0	0	0	0	0	0	0	0	0	0
ENSG00000087008	ACOX3	12.2	43.6	14.26	9.71	21.41	6.98	48.81	22.88	7.83	8.12	5.42	17.2	10.33	16.65	11.31	9.2	15.81	21.38	15.21	3.02	17.75
ENSG00000087053	MTMR2	25.63	20.55	24.9	13.68	16.03	12.17	52.36	24.09	11.82	14.89	18.01	9.36	16.44	23.02	25.51	43.08	18.03	26.99	15.72	6.17	14.25
ENSG00000087074	PPP1R15A	23.63	10.6	55.31	90.66	60.15	20.19	22.19	86.3	39.79	20.58	65.68	62.85	40.78	72.35	13.06	27.35	17.95	11.34	14.7	8.9	55.14
ENSG00000087076	HSD17B14	15.25	0.28	0.1	0.9	2.92	0.08	0.22	2.13	0.09	2.31	4.31	0.36	5.24	1.22	0.89	0.52	0.86	0.91	8.97	3.64	1.23
ENSG00000087077	TRIP6	1.54	1.76	0.12	10.38	2.04	63.86	4.57	19.28	0.42	1.17	0.95	54.18	6.31	2.41	39.57	0.38	171.42	1.2	1.35	1.17	1.53
ENSG00000087085	ACHE	6.72	0.41	0.35	16.59	321.21	2.3	0.11	5.88	18.71	0.49	6.12	2.24	2.07	2.78	0.31	0.17	7.9	2.69	1.8	1.17	0.67
ENSG00000087086	FTL	947.03	1301.66	449.69	2578.92	1529.65	866.89	1052.03	2528.8	505.5	1069.91	2023.73	1404.62	736.38	1265.33	3502.53	675.63	1226.11	1387.74	1604.64	506.24	1168.72
ENSG00000087087	SRRT	249.07	77.61	67.41	238.81	118.64	101.52	63.52	111.51	107.19	133.75	84.52	40.43	124.43	149.51	122.29	121.58	119.48	95.61	156.61	74.07	69.04
ENSG00000087088	BAX	153.49	70.98	71.67	186.66	122.37	85.74	161.69	165.91	44.72	127.37	154.64	61.48	53.06	230.53	87.03	67.06	63.71	45.45	51.26	17.11	117.08
ENSG00000087095	NLK	21.17	5.76	4.64	15.97	15.07	9.19	15.06	8.4	8.17	13.06	10.99	6.84	12.04	17.01	14.57	11.3	9.6	10.57	6.15	9.25	13.46
ENSG00000087111	PIGS	86.11	49.1	88.29	62.52	96.54	39.14	44.69	62.96	64.41	89.46	55.73	43.96	65.95	87.43	63.54	46.55	55.88	40.3	17.43	35.13	70.49
ENSG00000087116	ADAMTS2	0	0.24	0	28.22	0	0.05	0.42	0	0	2.32	0.04	1.17	0.28	0.09	0.01	0	0.1	0	0	0	0.02
ENSG00000087128	TMPRSS11E	0	4.24	1.03	5.33	0.7	35.43	85.87	1.57	0.09	3.05	0.01	0.08	0.02	0.44	0	0.41	0.63	0.34	0.25	1.92	0.48
ENSG00000087152	ATXN7L3	108.32	26.57	39.71	41.45	38.16	30.36	30.08	42.18	26.58	37.04	43.16	21.23	38.29	23.38	48.4	39.33	36.07	28.68	22.05	16.36	26.2
ENSG00000087157	PGS1	59.11	10.58	9.45	35.11	30.12	18.33	14.72	16.94	11.15	24.89	20.21	25.19	19.42	38.6	49.16	15.25	13.32	6.4	8.53	4.14	11.69
ENSG00000087191	PSMC5	272.63	101.12	228.62	205.57	236.86	105.64	122.26	154.56	163.43	233.3	137.6	130.11	96.18	153.68	224.68	191	138.78	106.15	151.59	63.5	178.45
ENSG00000087206	UIMC1	36.65	13.36	18.43	22.5	19.46	21.3	12.41	23.3	25.68	19.66	24.94	40.23	19.18	19.52	17.32	37.53	16.19	20.61	20.78	4.69	17.22
ENSG00000087237	CETP	0.04	0.08	0	0.04	0	0	0.06	0	0	0.06	0	0	0.06	0.09	0.04	0	0	0	0	0	0
ENSG00000087245	MMP2	15.51	0	0	2.58	0.36	0.5	11.73	0.45	0.01	0	0.18	25.99	0.91	0.27	0.11	11.51	0.52	0	0	0.68	4.36
ENSG00000087250	MT3	29.61	0.83	1.81	3.78	11.63	0.13	41.95	3.72	0.2	16.31	6.93	0.46	3.1	14.52	0.37	0.15	18.26	2.58	15.26	68.11	6.31
ENSG00000087253	LPCAT2	11.07	6.53	41.56	0.02	0.09	25.44	0.13	13.74	3.99	0	4	30.86	7.46	8.18	13.44	47.33	5.67	23.31	12.05	9.21	19.54
ENSG00000087258	GNAO1	7.8	0.67	0.48	26.89	0	2.05	0.01	0	0.15	31.2	0.03	0.17	0.35	7.82	5.12	6.2	0.1	0.01	0.9	0.04	0.21
ENSG00000087263	OGFOD1	64.87	44.41	54.41	13.1	23.95	26.95	18.54	31.36	14.89	20.73	29.96	31.18	19.4	33.02	28.68	36.95	31.64	42.65	9.77	7.95	28.25
ENSG00000087266	SH3BP2	44.4	23.91	9.73	33.3	36.23	65.7	6.09	48.19	74.69	14.01	18.76	34.34	21.24	45.85	14.51	80.53	28.7	15.96	11.59	4.21	10.04
ENSG00000087269	NOP14	25.93	69.2	32.64	16.67	23.45	27.37	22	19.91	27.41	35.24	19.36	13.01	12.67	24.08	31.21	78.88	31.9	44.33	24.55	5.15	20.13
ENSG00000087274	ADD1	102.1	68.84	99.73	123.9	93.17	54.73	73.82	74.27	94.72	100.18	29.63	43.32	52.94	88.1	61.62	250.64	53.04	102.29	72.53	22.6	81.94
ENSG00000087299	L2HGDH	20.87	13.91	9.43	24.65	12.23	11.82	9.8	32.32	5.9	19.21	39.96	31.56	6.67	13.45	18.69	10.23	14.74	21.97	6.84	4.75	7.15
ENSG00000087301	TXNDC16	38.74	51.96	10.89	96.5	20.71	6.8	68.61	22.16	13.22	52.3	31.3	6.59	9.09	36.8	6.8	7.49	1.69	10.31	22	6.88	10.31
ENSG00000087302	C14orf166	368.86	110.95	165.38	304.46	129.28	136.73	159.43	519.5	312.38	213.89	260.3	162.98	118.52	183.92	200.05	395.03	113.58	181.87	275.57	261.37	125.74
ENSG00000087303	NID2	15.37	0.42	0.69	2.23	0.42	1.14	6.78	0.99	0.12	3.37	0.77	0.27	0.91	1.48	0.76	0.16	0.25	1.14	4.62	0.86	1.23
ENSG00000087338	GMCL1	35.11	20.62	10.03	21.84	19.55	22.8	24.12	26.81	24.63	23.74	26.9	13.95	17.46	27.98	15.91	36.16	12.95	20.15	7.91	7.27	16.13
ENSG00000087365	SF3B2	190.6	209.4	127.73	189.15	146.86	104.23	98.28	182.87	200.48	199.1	186.06	87.91	111.99	178.46	171.79	466.67	124.95	148.27	119.14	89.6	112.31
ENSG00000087448	KLHL42	17.02	7.27	13.3	27.54	8.23	18.05	6.88	9.68	5.21	25.89	16.74	9.35	27.59	14.79	17.02	14.6	8.96	10.98	23.16	6.9	9.1
ENSG00000087460	GNAS	2143.51	2623.22	1093.89	2633.44	1925.79	411.55	1876.1	1065.93	728.85	1613.46	1082.48	740.65	498.93	935.33	1364.18	415.25	1282.59	996.67	1219.29	959.8	1534.71
ENSG00000087470	DNM1L	63.01	27.32	41.99	47.35	13.31	63.72	33.75	47.31	21.02	78.45	39.33	36.7	46.19	28.3	31.22	125.75	21.62	36.69	95.46	21.82	38.8
ENSG00000087494	PTHLH	6.52	0	54.25	2.44	1.31	11.25	10.02	0	0.04	0.37	3.25	11.02	0	16.18	35.42	4.95	0.15	1.47	2.09	0.27	0.65
ENSG00000087495	PHACTR3	0.13	0.41	0.07	11.21	1.11	0.31	0.03	0.13	1.43	0.6	0.16	0.03	0.35	7.64	0.14	0.01	0.1	0.32	0.15	0.14	0.45
ENSG00000087502	ERGIC2	57.02	85.31	108.54	37.82	46.04	85.63	79.29	123.92	69.75	112.74	88.07	123.9	39.44	39.83	76.08	63.24	50.61	85.93	159.67	50.12	109.95
ENSG00000087510	TFAP2C	11.57	13.56	16.18	8.18	16.04	30.23	14.82	37.31	27.65	0.13	28.5	45.81	12.96	16.78	50.42	23.96	13.57	6.3	18.57	16.13	24.39
ENSG00000087586	AURKA	87.11	29.54	80.12	115.76	28.82	30.64	8.11	71.7	45.62	79.57	110.17	123.07	16.47	55.39	163.05	67.47	41.79	62.37	28.17	9.85	23.74
ENSG00000087589	CASS4	0.26	0.17	0.1	0.8	0.04	0.08	0.3	0	0.11	0.25	0.21	0.18	0.14	0.04	0.13	0.08	0.01	0.03	0.74	0.05	0
ENSG00000087842	PIR	61.97	3.36	38.77	58.23	23.58	137.77	10.45	38.98	15.97	21.74	34.94	50.16	17.72	18.69	17.17	62.12	13.66	16.43	54.78	23.17	11.36
ENSG00000087884	AAMDC	95.02	33.9	22.31	73.52	41.25	11.4	43.29	45.66	24.05	84.82	28.85	34.04	22.24	24.88	48	37.91	45.41	11.88	41.42	21.7	35.69
ENSG00000087903	RFX2	5.08	1.2	2.76	12.75	17.46	4.27	6.71	5.78	11.4	35.34	11.04	8.01	8.66	12.44	5.52	1.83	1.95	2.55	3.67	1.6	1.24
ENSG00000087916	SLC6A14	24.45	0	1.28	0	0.98	32.42	7.54	37.2	22.65	0	0.61	4.4	11.83	3.38	0.14	2.18	0.58	12.68	1.12	6.61	42.11
ENSG00000087995	METTL2A	43.58	23.39	42.14	23.26	31.45	15.07	15.55	35.46	11.72	35.45	25.24	23.61	23.53	19.94	28.75	15.27	17.54	17.24	9.17	7.22	13.63
ENSG00000088002	SULT2B1	1.37	15.3	0.35	0.04	1.09	11.55	1.87	5.23	5.97	0.97	4.31	2.6	11.71	8.57	0.99	0.06	2.24	0.37	1.79	0.68	0.66
ENSG00000088035	ALG6	36.8	8.85	26.2	25.2	41.45	37	22.77	21.23	17.39	34.26	23.12	15.86	23.78	20.08	14.6	16.05	3.65	23.68	19.93	9.64	31.74
ENSG00000088038	CNOT3	84.68	36.01	26.47	56.78	29.14	30.17	22.8	32.46	62.02	25.48	32.99	22.64	38.14	43.55	35.66	140.81	28.88	13.63	28.86	15.18	26.12
ENSG00000088053	GP6	0.27	0.25	0	0	0.3	0.2	0.27	0.33	0.03	0.02	0.21	0.22	0.25	0.24	0.19	0.02	0.18	0.02	0.12	0.11	0.03
ENSG00000088179	PTPN4	7.06	10.23	5.84	7.74	10.04	18.24	4.18	18.72	13.06	14.29	20.62	20.78	11.81	22.37	5.38	8.7	7.52	21.03	3.61	3.44	11.19
ENSG00000088205	DDX18	26.33	61.81	40.43	28.71	40.02	64.38	15.68	40.43	24.84	63.74	64.42	49.05	41.58	46.07	27.07	30.54	31.38	76.82	13.44	7.05	41.69
ENSG00000088247	KHSRP	398.92	211.73	218.62	404.67	233.23	189.55	112.93	185.61	127.4	437.98	267.37	135.19	151.91	233.17	305.14	260.27	138.48	80.25	66.64	29.17	71.15
ENSG00000088256	GNA11	55.6	40.08	65.4	110.43	81.31	36.63	35.31	43.67	39	61.88	52.56	32.42	48.37	60.82	27.25	35.39	32.34	33.7	11.97	12.49	45.07
ENSG00000088280	ASAP3	12.77	3.15	4.26	10.36	23.17	16.5	11.4	22.7	27.05	5.19	22.02	21.6	26.68	16.05	4.7	1.92	19.23	5.19	17.08	19.41	21.32
ENSG00000088298	EDEM2	26.45	15.53	48.88	9.06	24.05	20.3	35.09	53.6	8.59	27.65	29.35	30.47	18.41	16.05	29.32	16.46	25.7	51.26	18.81	11.4	58.95
ENSG00000088305	DNMT3B	20.76	4.45	1.91	11.62	1.1	1.26	0.63	11.35	1.86	4.54	10.68	3.78	2.43	7.93	13.58	14.48	2.71	2.87	3.61	1.69	1.44
ENSG00000088320	REM1	0.04	0	0	0.13	0	0	0.15	0	0	0.03	0	0	0.06	0	0	0	0	0	0	0	0
ENSG00000088325	TPX2	112.3	26.66	123.67	156.83	32.49	35.26	8.74	80.49	59	127.12	151.2	51.57	24.29	78.68	122.48	164.78	41.49	93.7	37.17	14.88	32.24
ENSG00000088340	FER1L4	3.64	4.46	0.7	4.54	6.56	73.33	1.97	30.72	67.77	1.61	49.06	10.53	79.88	4.87	31.21	4.53	4.63	41.2	19.36	24.52	9
ENSG00000088356	PDRG1	91.75	49.86	25.21	58.18	39.77	31.58	30.87	38.28	9.5	68.58	46.37	14.18	22.04	21.32	55.87	9.56	39.92	30.09	23.06	7.22	18.65
ENSG00000088367	EPB41L1	36.88	26.78	15.68	26.28	44.71	62.76	23.75	32.13	132.04	26.03	65.19	46.69	70.84	30.19	44.73	36.9	6.33	80.54	12.82	13.47	25.04
ENSG00000088386	SLC15A1	0.83	0.02	0	0	0.02	0.38	0	3.89	9.33	0.01	1.9	0.44	0.14	0.29	0.13	0.13	0	0.05	2.13	2.33	0.66
ENSG00000088387	DOCK9	44.75	11.44	12.81	38.39	31.82	65.03	48.73	63.1	49.9	25.43	21.25	32.61	40.75	104.19	116.73	16.09	16.59	30.68	11.25	13.37	55.37
ENSG00000088448	ANKRD10	127.05	16.48	32.28	117.29	55.15	50.43	39.9	36.65	43.38	101.84	32.96	38.73	51.92	131.33	56.09	35.31	20.38	29.5	64.74	37.62	62.51
ENSG00000088451	TGDS	16.65	2.19	4.46	14.41	11.13	12.37	6.95	11.94	5.41	20.21	6.97	9.79	6.06	19.71	19.17	5.7	4.13	6.38	4.38	2.58	10.48
ENSG00000088538	DOCK3	0.23	0.26	0.07	1.47	0.19	0.44	0.56	0.06	0.32	0.22	0.12	0.57	0.8	7.34	0.21	0.21	0.09	0.14	0.56	0.03	1.14
ENSG00000088543	C3orf18	0.66	0.4	2.41	32.33	2.13	0.49	4.17	4.5	1.45	11.82	0.53	1.76	0.87	9.23	0.75	0.18	1.06	0.37	1	0.27	2.4
ENSG00000088682	COQ9	111.77	76.88	38.81	22.96	62.98	85.93	49.22	45.53	37.07	41.68	42.69	77.06	35.21	82.24	36.64	107.97	87.54	76.33	56.31	22.18	68.08
ENSG00000088726	TMEM40	0.04	0.23	70.83	0.38	16.89	14.43	0.57	0.55	5.7	0.03	1.79	34.81	0.18	0.73	9.49	0.04	0.1	0.04	2.69	1.03	0.38
ENSG00000088727	KIF9	8.72	19.81	10.49	2.58	61.58	4.28	35.29	11.29	5.17	16.67	8.01	9.69	7.47	18.03	11.95	9.67	7.03	11.34	4.38	5.01	25.31
ENSG00000088756	ARHGAP28	0.19	12.29	2.49	7.86	6.09	0.95	8.98	1.91	2.45	4.65	1.59	1.77	0.61	3.13	1.53	0.04	0	0.18	2.91	0.02	1.25
ENSG00000088766	CRLS1	19.36	168.48	39.42	20.88	83.6	45.56	329.95	68.28	8.4	53.81	21.84	43.23	49.16	43.98	47.08	44.08	18.61	114.84	54.35	17.05	40.89
ENSG00000088782	DEFB127	0	0	0	0	0	0	0	0	0	0	0	0	0	0	0	0	0	0	0	0	0
ENSG00000088808	PPP1R13B	56	41.5	8.25	46.45	30.83	21.15	21.77	11.96	22.32	20.23	39.2	26.76	27.46	25.36	88.52	19.97	43.38	11.6	16.32	54.84	14.92
ENSG00000088812	ATRN	7.22	24.54	61.76	9.64	31.41	34.55	50.71	48.58	8.04	23.46	9.17	30.37	15.92	22.14	22.04	16.77	7.3	24.51	8.08	3.92	41.29
ENSG00000088826	SMOX	7.73	25.03	14.08	5.89	6.73	8.74	78.17	36.76	3.05	1.44	23.8	29.21	21.5	3.27	24.34	2.89	10.58	9.22	35.18	12.86	18.76
ENSG00000088827	SIGLEC1	0	0.04	0	0	0.01	0.03	0	0	0	0	0	0	0	0.17	0.01	0	0.01	0	0.01	0.01	0
ENSG00000088832	FKBP1A	84.91	195.6	245.94	149.93	342.8	202.23	158.05	263.62	79.95	277.11	63.74	174.53	171.02	155.88	233.18	258.5	73.77	374.09	151.75	62.69	334.72
ENSG00000088833	NSFL1C	50.02	105.69	161.6	64.06	133.43	78.02	80.53	122.41	40.84	113.21	39.83	79.64	75	81.23	96.06	119.63	37.01	96.68	72.93	35.6	85.54
ENSG00000088836	SLC4A11	3.29	4.69	41.03	68.25	28.21	22.49	2.08	30.21	43.98	2.24	3.18	6.88	10.04	38.15	2.46	0.52	2.85	2.3	17.48	1.72	90.88
ENSG00000088854	C20orf194	1.6	1.15	1.39	4.64	4.68	4.55	2.48	3.87	0.55	3.3	2.23	8.28	0.56	3.91	3.99	0.08	1.42	1.62	2.5	1.81	3.51
ENSG00000088876	ZNF343	4.04	6.76	8.08	5.47	6.13	11.72	4.61	7.87	1.83	6.87	3.6	6.46	7.17	7.14	5.94	7.38	3.9	7.33	3.58	1.55	6.95
ENSG00000088881	EBF4	9.75	2.48	3.29	27.54	33.79	11.42	5.81	6.22	1.07	2.72	2.47	5.57	2.58	3.93	2.99	0.09	1.29	0.96	7.99	7.39	12.24
ENSG00000088882	CPXM1	0.47	0	0	0.32	0	0.03	1.88	0.06	0.04	0	0	0.19	0.42	0.21	0.36	0.01	0.17	0	0	0	0
ENSG00000088888	MAVS	10.81	19.35	33.66	8.98	29.95	25.36	19.82	28.69	10.54	14.51	9.05	13.32	26.4	26.93	15.41	32.48	14.4	27.22	5.45	2.31	26.01
ENSG00000088899	LZTS3	2.63	8.13	5.87	20.43	13.9	7.38	4.97	12.77	4.77	17.28	15.74	5.73	0.69	18.25	4.86	2.28	7.53	7.16	14.11	15.32	16.35
ENSG00000088926	F11	0	0	0	0	0	0.01	0	0	0	0	0	0	0.33	0.02	0	0	0	0.03	0.01	0	0
ENSG00000088930	XRN2	36.05	65.75	74.55	46.21	87.76	72.04	55.81	87.72	17.18	72.14	29.03	38.4	43.27	50.35	55.25	62.21	16.84	86.04	19.24	15.21	64.27
ENSG00000088970	PLK1S1	7.62	17.05	7.53	7.3	26.85	65.11	21.88	3.94	3.48	13.04	7.33	9.52	16.78	6.31	27.11	12.68	14.38	20.87	8.21	12.84	12.41
ENSG00000088986	DYNLL1	695.9	534.13	614.95	631.97	346.05	365.98	384.79	531.03	296.83	604.24	398.61	443.77	278.09	359.57	380.34	394.17	426.26	443.11	653.3	277.62	443.99
ENSG00000088992	TESC	4.72	7.46	105.89	30.56	153.23	3.53	119.09	4.44	5.13	5.81	12.35	0.32	137.21	2.46	4.15	0.17	60.44	193.37	49.78	17.44	141.83
ENSG00000089006	SNX5	47.38	272.7	117.48	62.89	164.07	144.59	75.6	154.01	56.08	109.01	88.1	114.33	94.97	95.28	104.81	150.01	69.87	185.32	75.28	31.49	104.97
ENSG00000089009	RPL6	1000.59	3617.26	2015.18	948.8	1179.13	1980.63	2105.49	1153.02	1594.75	1730.94	1795.58	1242.66	2138.84	602.04	3223.71	2073.51	1603	1360.67	2089.35	834.38	1164.61
ENSG00000089012	SIRPG	0	0	0	0	0	0.54	0	0	0.01	0	0	0	0	0	1.06	0	0	0	0	0	0
ENSG00000089022	MAPKAPK5	45.75	53.24	16.27	36	34.05	26.38	24.78	32.28	31.96	42.64	37.52	22.76	33.61	21.5	39.84	52.58	43.38	43.04	21.33	10.68	20.79
ENSG00000089041	P2RX7	0.2	0.58	0.71	2.01	2.06	6.4	0.35	1.27	6.77	0.14	2.73	1.37	2.91	0.58	1.34	0.15	0	0.02	2.65	0.02	0.62
ENSG00000089048	ESF1	6.52	18.47	21.04	7.82	16.26	28.89	14.18	24.35	5.88	18.86	10.96	12.29	11.04	10.94	15.03	21.6	4.55	22.3	10.6	3.71	12.88
ENSG00000089050	RBBP9	8.94	8.24	16.75	6.22	22.72	22.49	12.02	25.36	4.68	18.85	7.48	12	17.03	37.45	11.9	16.77	4.28	35.91	8.46	3.76	35.37
ENSG00000089053	ANAPC5	99.18	74.52	57.16	101.58	81.88	110.8	120.37	71.51	78.93	148.28	105.12	57.69	102.6	53.7	129.27	83.39	90.95	173.82	94.22	37.68	98.45
ENSG00000089057	SLC23A2	8.49	10.93	26.71	12.72	19.13	15.05	10.61	25.3	5.52	17.04	7.5	9.18	15.66	14.12	19.45	11.62	5.07	11.3	7.46	4.02	10.92
ENSG00000089060	SLC8B1	7.92	11.34	18.81	17.8	11.21	19.35	12.54	11.58	8.67	10.21	15.71	14.58	7.53	9.53	10.53	2.26	11.95	11.54	6.55	5.47	31.55
ENSG00000089063	TMEM230	70.53	128.8	135.44	66.43	212.13	114.5	195.21	158.06	40.85	153.19	67.17	123.89	108.76	107.12	56.54	165.83	32.4	145.29	139.03	46.92	144.76
ENSG00000089091	DZANK1	1.7	1.69	1.25	3.98	5.75	2.36	5.07	3.45	0.98	3.22	0.96	1.01	11.17	3.49	1.12	1.5	1.11	2.84	5.49	2.32	4.77
ENSG00000089094	KDM2B	27.57	7.84	6.22	27.66	11.74	13.66	8.53	11.34	15.42	17.76	17.33	6.15	12.36	10.57	18.66	36.4	9.05	9.48	6.3	2.76	8.11
ENSG00000089101	C20orf26	0.5	0.72	0.21	34.14	14.21	0.21	3.88	0.44	0.53	2.6	0.24	0	0.54	0.45	0.16	0.47	0.63	0.16	0.59	0	0.8
ENSG00000089116	LHX5	0.07	0.12	0	2.09	0	0.44	0	0.02	0.01	0	0.02	1.92	0	0.04	0	0.03	0.04	0.09	0.07	0	0
ENSG00000089123	TASP1	3.88	11.69	8.32	4.26	16.01	9.29	16.36	10.26	5.12	9.25	4.81	6.09	5.5	8.86	8.64	6.91	5.57	11.45	3.35	1.56	11.58
ENSG00000089127	OAS1	5.43	5.45	16.16	4.66	51.26	46.51	0.72	24.27	39.03	0.16	50.32	26.56	127.16	59.48	5.22	41.55	29.72	113.08	56.85	2.13	25.11
ENSG00000089154	GCN1L1	49.21	71.75	30.08	55.49	47.99	37.05	29.9	38.55	67.11	65.17	63.04	28.46	58.78	18.18	74.36	58.2	57.27	35.42	22.56	11.12	21.24
ENSG00000089157	RPLP0	1437.68	5423.2	2008.86	1656.95	1792.54	3820.08	2390.09	1459.64	3385.83	2991.17	2966.68	2556.2	4748.26	1094.73	4216.9	3033.4	2801.43	1612.71	1452.75	844.47	1084.34
ENSG00000089159	PXN	26.47	78.61	133.71	60.03	51.16	33.98	69.77	41.4	148.68	22.09	55.59	124.41	65.93	19.65	189.86	48.27	48.15	45.77	17.37	23.5	68.17
ENSG00000089163	SIRT4	2.01	3.45	0.22	1.25	1.73	1.94	4.51	1.47	1.93	3.81	1.47	2.18	1.61	1.98	1.83	0.66	2.46	0.6	0.96	0.69	1.06
ENSG00000089169	RPH3A	0.03	0.03	0.04	8.4	0	0.03	0.02	0.16	0.01	0	0.12	0.02	0	0.01	0	0.02	0	0.02	0.11	0	0.06
ENSG00000089177	KIF16B	1.83	8.62	6.1	3.07	16.92	10.95	11.27	13.77	4.15	6.28	3.34	5.43	13.86	7.28	4.87	7.23	15.56	10.64	2.02	3.44	4.37
ENSG00000089195	TRMT6	13.56	41.56	29.68	13.66	15.5	27.73	22.14	35.36	4.72	25.72	7.92	16.72	14.41	20.77	41.2	46.89	8.55	26.16	14.37	3.41	16.98
ENSG00000089199	CHGB	10.07	0.22	0	26.5	304.6	0.46	4.33	0.08	0.27	340.02	0.42	1.59	0.35	63.8	114.59	2.18	3.45	0.99	0.38	0.06	0.87
ENSG00000089220	PEBP1	235.33	435.6	160.63	119.46	263.22	179.28	459.71	103.22	92.84	271.82	183.93	90.59	354.27	118.29	314.97	380.58	218.02	288.1	259.94	114.81	257.22
ENSG00000089225	TBX5	0	0.06	0	3.29	0	0.01	0	0.02	0	0.06	0.01	0	0	0	0	0.21	0	0	1.64	0	0
ENSG00000089234	BRAP	14.65	15.11	9.8	14.6	13.86	17.36	8.36	10.22	25.55	17.32	14.18	9.62	12.28	7.92	15.12	28.09	12.02	16.05	8.72	3.41	10.48
ENSG00000089248	ERP29	146.9	162.97	311.94	278.81	364.12	110.53	461.93	180.11	371.13	222.64	171.03	156.69	180.92	105.35	132.15	526.54	166.79	233.45	149.43	81.15	237.62
ENSG00000089250	NOS1	0.02	0.18	5.36	0.12	0	0.37	0.02	0.09	0.08	0.01	3.84	9.86	1.01	0.02	11.41	0	0.01	0.01	0.01	0	0
ENSG00000089280	FUS	628.51	262	318.62	484.1	299.01	362.91	165.78	357.99	404.07	356.69	289.78	103.22	206.71	364.9	221.68	722.17	171.12	274.29	400.52	149.23	253.01
ENSG00000089289	IGBP1	61.67	271.82	31.28	34.62	44.28	52.79	71.19	76.29	20.7	43.68	37.28	49.94	59.11	34.76	54.29	22.12	47.28	37.15	37.68	10.39	35.33
ENSG00000089327	FXYD5	0.98	2.65	183.18	9.33	51.5	42.37	2.17	130.28	298.56	31.71	45.71	561.86	32.45	47.55	107.77	1.43	0.91	110.48	23.42	5.49	28.09
ENSG00000089335	ZNF302	61.27	26.99	8.41	33.12	31.15	21.41	14	17.27	16.33	38.12	22.66	5.89	29.41	30.75	22.31	30.79	2.66	9.33	18.79	5.71	18.56
ENSG00000089351	GRAMD1A	51.11	47.2	43.33	38.24	30.23	15.03	9.53	50.75	20.2	58.82	54.86	36.35	34.03	45.92	45.83	35.89	18.51	12.71	22.06	17.23	28.44
ENSG00000089356	FXYD3	239.45	377	870.08	93.93	1126.41	2577.27	4766.52	1451.95	354.75	239.31	271.84	1862.31	212.81	38.07	885.72	23.4	488.84	200.33	133.64	63.21	1532.61
ENSG00000089472	HEPH	0	1.78	0	0	45.61	0.05	0.66	0	0.01	0	0.22	0	0.34	0.04	0	0.02	0.37	71.71	0.01	0.81	0.5
ENSG00000089486	CDIP1	15.61	3.27	1.43	38.01	11.2	40.52	5.25	29.61	8.77	28.29	2.93	14.87	6.46	68.76	2.28	16.13	1.96	4.25	4.06	0.9	5.97
ENSG00000089505	CMTM1	4.72	0.46	3.29	4.1	10.06	7.13	0.3	2.8	3.04	2.03	6.73	6.75	1.27	8.98	0.81	6.1	1.91	1.19	0.58	0.74	1.9
ENSG00000089558	KCNH4	0.03	0.03	0	0	0.01	0.01	0	0.02	0.02	0.94	0.88	0	0.07	1.73	0.02	0	0.09	0.04	0	0	0
ENSG00000089597	GANAB	329.67	322.91	841.94	215.86	219.52	191.69	241.51	277.95	126.79	458	311.41	252.99	223.21	218.01	257.05	309.04	300.39	372.66	181.31	90.39	352.8
ENSG00000089639	GMIP	20.74	6.64	6.7	26.79	16.15	10.98	4.01	20.53	9.05	6.7	11.36	7.58	12.91	15.34	15.91	16.33	6.13	8.22	3.22	2.89	9.48
ENSG00000089682	RBM41	20.64	11.05	8.8	10.84	9.41	22.29	8.17	18.67	9.58	14.06	14.83	16.27	11.31	15.93	15.43	17.92	8.89	17.38	6.62	1.48	10.63
ENSG00000089685	BIRC5	168.14	15.56	103.02	225.29	34.52	22.35	7.56	49.53	29.06	105.23	101.5	56.8	20.55	54.37	115.97	71.19	33.75	37.42	30.11	13.56	17.71
ENSG00000089692	LAG3	0.58	0	0.13	3.79	0.33	0.57	0.03	0.24	0.17	0.41	1.18	1.77	0.23	1.18	0.46	0.43	0.88	0.13	0.52	1.05	0.65
ENSG00000089693	MLF2	326.48	306.21	199.56	281.73	132.82	199.51	208.55	288.61	83.04	134.23	272.11	264.04	91.84	116.29	336.94	404.26	267.22	158.26	122.99	230.45	182.47
ENSG00000089723	OTUB2	2.05	3.41	5.71	3.29	4.29	4.86	1.95	4.54	1.84	7.81	9.26	7.83	1.49	1.43	7.35	0.66	3.35	4.21	1.61	0.81	2.92
ENSG00000089737	DDX24	198.39	101.94	92.7	186.09	82.63	60.59	59.46	66.28	142.99	124.11	110.5	110.44	58.41	90.02	121.98	231.08	105.92	60.5	82.39	57.38	90.17
ENSG00000089775	ZBTB25	10.37	2.95	2.39	18.15	7.58	9.52	5.24	13.84	4.42	7.21	17.18	12.96	3.23	10.51	4.54	3.53	5.16	3.1	2.79	4.25	3.53
ENSG00000089818	NECAP1	33.39	32.4	17.99	47.63	19.32	33.76	29.38	25.23	28.69	24.06	27.68	35.22	16.44	15.84	30.29	80.8	20.16	17.02	11.33	10.62	30.85
ENSG00000089820	ARHGAP4	2.02	0.9	0	18.46	2.26	0.63	2.34	2.76	1.15	2.22	1.47	4.23	2.72	13.78	1.66	0.4	4.77	0.52	0.64	0.45	0.3
ENSG00000089847	ANKRD24	0.02	0.46	0	8.01	2.68	1.27	0.45	0.21	1.23	0.59	0.66	1.82	2.6	0.93	0.61	0.03	0.48	0.09	0.31	0.53	0.25
ENSG00000089876	DHX32	14.1	27.61	22.42	13.5	26.8	19.28	35.81	28.5	9.04	12.11	30.4	21.53	29.76	27.1	12.17	10.22	24.51	26.89	17.75	12.95	29.83
ENSG00000089902	RCOR1	57.77	18.24	15.09	62.89	14.9	20.2	12.31	25.96	15.22	27.63	41.94	17.55	8.19	19.27	30.83	47.11	20.97	14.87	7.14	17.08	14.44
ENSG00000089916	GPATCH2L	64.53	13.83	6.88	38.46	14.47	30.14	7.99	23.71	6.75	19.15	25.44	17.46	13.05	24.62	20.95	9.16	14.64	11.72	5.56	4.66	17.22
ENSG00000090006	LTBP4	35.07	13.69	12.75	35.68	8	103.39	7.74	32.75	23.47	26.26	44.4	20.91	6.61	19.91	19.7	3.6	4.48	4.45	7.07	1.59	7.19
ENSG00000090013	BLVRB	44.08	118.02	77.71	66.11	157.52	117.5	54.72	224.95	71.71	19.6	150.87	200.06	103.74	29.39	63.13	18.1	45.04	16.59	28.32	18.26	21.83
ENSG00000090020	SLC9A1	12.18	7.42	21.18	17.16	24.14	34.64	8.79	15.06	67.39	4.85	14.05	28.98	26.35	13.79	11.35	17.37	23.92	21.99	31.93	11.72	18.71
ENSG00000090054	SPTLC1	89.07	44.72	233.47	49.58	55.47	71.96	58.92	115.99	64.25	31.58	76.22	64.88	44.74	59.03	46.55	68.81	37.86	56.54	45.85	20.8	62.08
ENSG00000090060	PAPOLA	298.67	155.68	142.86	259.12	127.75	118.07	72.22	111.55	122.43	167.02	231.16	242.87	68.27	117.48	225.3	245.83	127.42	124.45	69.95	115.44	119.07
ENSG00000090061	CCNK	106.15	54.71	42.89	64.99	27.56	37.81	23.43	30.12	75.62	45.43	63.67	70.35	22.19	32.69	58.66	145.24	44.33	36.74	25.29	31.54	32.39
ENSG00000090097	PCBP4	22.27	26.28	9.38	298.56	30.09	5.31	12.41	26.03	12.36	69.65	22.38	12.24	15.61	45.13	14.55	131.9	16.19	22.25	7.24	10.74	12.86
ENSG00000090104	RGS1	0	0	0	0	0.59	0.03	1.08	0.12	0	0	0.02	0.05	0	0	0	0	0	0	1	0	8.54
ENSG00000090238	YPEL3	34.63	64.81	3.65	13.71	45.25	16.84	49.14	31.28	50.15	21.9	30.48	16.86	31.06	87.52	23.82	39.23	14.59	5.39	12.25	5.73	21.64
ENSG00000090263	MRPS33	124.69	127.4	156.78	169.65	260.11	67.84	197.28	199.3	21.63	121.21	102.5	106.12	92.22	75.85	98.72	44.99	148.61	189.02	87.61	68.64	89.16
ENSG00000090266	NDUFB2	312.29	287.11	211.41	812.16	579.12	121.99	272.16	377	23.05	517.61	249.69	236.5	224.76	157.39	145.77	36.28	485.38	204.69	145.87	180.05	160.26
ENSG00000090273	NUDC	127.77	60.95	90.52	154.36	162.58	89.5	76.73	95.92	92.61	65.75	73.82	79.56	55.89	120.22	85.38	210.95	98.44	130.42	100.07	23.03	74.23
ENSG00000090316	MAEA	73.99	83.93	32.8	67.33	49.39	36.64	37.23	40.42	46.52	59.88	22.3	35.16	25.04	47.77	54.6	91.04	52.67	32.19	23.34	5.88	32.67
ENSG00000090339	ICAM1	0.95	0.18	11.82	0.27	50.97	9.95	0.81	22.04	29.99	0.77	128.06	106.92	9.53	45.02	10.26	0.94	2.11	1.15	3.67	3.71	41.9
ENSG00000090372	STRN4	192.85	91.74	69.73	238.12	107.19	71.21	80.74	115.88	34.24	69.28	98.86	54.54	68.89	82.51	80.68	84.07	44.8	27.11	30.06	22.62	48.03
ENSG00000090376	IRAK3	0.04	0.03	0	0.25	0.02	3.2	0.08	0	0.03	0.2	0.04	3.38	0.01	0.42	0.04	0.12	0	0.06	0	0.01	0.26
ENSG00000090382	LYZ	0.16	2.39	5.24	3.36	935.02	1.77	8468.21	45.03	972.94	0.25	30.82	0.79	2121.04	9.47	0.5	0.2	5.29	25261.23	14.55	0.05	89.3
ENSG00000090402	SI	0	0.08	0	0	0.27	0	0.02	0	0	22.14	0	0	0.24	0.02	0	0	1.41	3.99	0	0	0
ENSG00000090432	MUL1	38.93	21.81	39.8	30.92	38.32	22.77	27.61	36.78	38.32	40.85	25.01	18.12	23.6	19.66	22.83	14.82	25.09	14.89	8.98	3.05	27.47
ENSG00000090447	TFAP4	12.02	13.08	10.27	8.55	3.11	9.54	3.46	17.7	5.7	13.97	24.84	6.34	11.88	17.88	13.73	40.95	13.96	4.79	3.71	1.84	2.59
ENSG00000090470	PDCD7	30	31.71	8.02	18.76	16.92	25.68	11.66	12.56	12.97	12.34	24.3	17.74	10.79	11.9	28.95	27.59	6.7	14.48	6.4	4.59	13.51
ENSG00000090487	SPG21	67.2	190.99	69.3	39.18	81.68	70.14	117.2	100.25	59.85	49.88	161.13	77.26	78.74	52.44	127.28	44.47	37.32	81.21	81.65	53.19	92.28
ENSG00000090512	FETUB	0.07	0	0	0	0.04	0.08	0	0	0	0	0	0	0	0.03	0	0	0.26	0	0.05	0	0
ENSG00000090520	DNAJB11	197.17	98.76	218.7	117.43	96.59	141.75	82.33	175.32	202.14	208.21	135.54	104.43	67.43	138.66	119.16	219.72	99.98	101.2	326.74	36.24	93.89
ENSG00000090530	LEPREL1	1.52	0.78	17.2	0.78	0.64	4.57	5.19	0.23	5.42	0.26	13.68	1.72	1.38	0.45	8.07	0.3	0.13	3.87	9.08	0.33	2.47
ENSG00000090534	THPO	1.14	0.13	0.06	0.15	0	0	0.32	0.28	0.76	0.89	0.74	0.07	0.13	0.02	0.34	0.22	0.11	0.04	0.13	0.38	0
ENSG00000090539	CHRD	7.72	1.22	0.29	8.67	0.18	0.37	7.9	5.47	2.87	1.99	5.15	1.17	0.73	0.33	0.8	0.41	0.85	0	1.62	3.44	0.57
ENSG00000090554	FLT3LG	1.54	1.11	1.42	1.52	4.2	1.03	0.65	6.6	5.69	2.64	6.45	1.8	2.14	11.93	5.86	0.8	3.17	0.25	0.87	0.14	0.15
ENSG00000090565	RAB11FIP3	64.85	29.71	14.24	33.9	57.38	24.11	27.67	42	28.29	14.48	49.35	17.13	27.28	62.94	9.37	51.65	36.87	18.01	11.78	20.39	32.33
ENSG00000090581	GNPTG	46.08	77.88	21.77	28.03	141.07	33.92	126.49	75.24	64.11	26.1	47.47	27.23	73.65	74.66	23.66	23.05	38.78	34.33	39.13	19.96	66.67
ENSG00000090612	ZNF268	18.03	8.44	6.72	0.07	11.93	9.52	6.31	5.01	9.61	15.5	14.74	12.29	12.02	8.6	15.22	5.11	3.54	11.43	5.31	1.74	7.29
ENSG00000090615	GOLGA3	20.55	39.74	19.46	19.86	23.11	18.05	25	25.69	15.86	20.94	24.49	17.11	26.19	11.15	22.86	18.32	20.58	16.33	16.25	10.85	18.77
ENSG00000090621	PABPC4	149.2	207.58	88.79	92.78	129.81	220.42	163.08	84.48	270.79	123.98	142.29	125.17	153.19	155.26	183.64	273.23	165.27	148.16	238.55	42.88	69.46
ENSG00000090659	CD209	0	0	0	0	0	0.06	0.01	0.05	0	0	0	0	0	0	0	0	0	0	0.03	0.01	0
ENSG00000090661	CERS4	30.24	258.01	7.96	4.93	45.99	12.71	106.11	65.41	81.77	0.52	63.28	41.12	48.66	99.21	30.46	3.68	25.85	2.8	44.75	30.75	28.5
ENSG00000090674	MCOLN1	20.92	23.7	21.77	18.31	25.98	12.06	20.89	23.61	19.02	44.74	17.81	5.46	14.65	22.95	11.93	17.34	9.62	3.91	12.12	1.96	13.7
ENSG00000090686	USP48	48.08	17.02	21.49	68.1	52.18	37.8	22.99	30.3	28.35	53.77	44.68	38.94	35.61	47.68	43.97	38.78	27.09	32.82	21.18	8.44	29.62
ENSG00000090776	EFNB1	20.29	18.37	42.88	17.63	4.15	46.21	2.31	8.83	21.97	2.84	4.87	17.97	5.99	7.48	98.01	0.24	21.49	15.2	2.31	0.78	3.96
ENSG00000090857	PDPR	7.44	16.61	7.6	2.52	15.4	19.25	7.46	3.68	2.9	5.5	8.76	17.23	10.51	9.3	13.85	11.52	4.34	18.14	3.84	0.73	7.87
ENSG00000090861	AARS	44.25	128.36	152.37	77.1	97.91	129.42	82.36	120.65	40.81	71.98	195.15	199	123.35	75.99	74.62	199.12	148.87	97.64	94.02	39.71	74.23
ENSG00000090863	GLG1	31.33	45.28	188.62	25.09	59.86	56.93	74.25	49.53	27.75	45.1	47.61	88.74	61.47	44.68	48.29	57.01	48.16	77.06	24.96	23.06	75.7
ENSG00000090889	KIF4A	58.01	21.64	25.46	86.22	10.84	9.76	2.34	41.38	16.07	48.73	27.86	20.62	10.33	23.3	34.5	30.43	17.36	23.76	11.93	5.08	7.64
ENSG00000090905	TNRC6A	27.46	14.48	23.25	22.61	21.5	23.82	10.6	30.23	46.32	17.79	28.51	18.11	22.08	17	26.79	38.26	11.55	34.84	20.71	11.41	15.43
ENSG00000090920	FCGBP	0.27	1.55	4.49	0.24	28.75	3.52	0.02	1.3	13.76	0.24	1.82	0.79	1266.98	3.12	3.56	0.03	14.06	0.1	0.1	0.03	0.21
ENSG00000090924	PLEKHG2	99.05	1.19	4.83	22.15	11.16	4.23	3.35	12.47	12.95	9.15	20.31	8.54	6.71	43.49	25.57	10.34	1.88	1.78	2.08	4.59	3.35
ENSG00000090932	DLL3	1.88	3.59	0.08	20.6	1.24	1.79	0.47	3.25	0.06	24.21	3.28	1	0.02	20.6	2.36	0.06	0.91	0.32	1.67	0.07	0.1
ENSG00000090971	NAT14	71.1	13.24	19.15	44.82	50.88	8.46	12.16	30.34	6.36	32.14	36.63	20.91	12.4	50.84	18.5	14.6	32.53	6.3	14.29	6.83	7.29
ENSG00000090975	PITPNM2	0.2	2.05	1.07	13.78	1.55	3.29	0.56	7.54	2.85	0.55	1.07	1.9	2.8	25.1	6.03	0.62	0.95	0.45	0.3	0.09	0.72
ENSG00000090989	EXOC1	20.3	20.43	16.73	25.03	16.85	29.77	9.89	17.25	12.79	22.3	7.67	17.83	17.5	28.92	6.48	24.27	15.73	26.02	7.96	4.33	23.45
ENSG00000091009	RBM27	19.12	14.62	19.08	17.5	16.38	23.04	8.16	17.17	17.2	20.67	25.21	21.16	10.34	15.48	19.18	26.45	9.72	19.94	8.08	3.74	16.68
ENSG00000091010	POU4F3	0.06	0	0.08	158.26	0.1	0	0	0	0.06	0.2	0.08	0.15	0	0.71	0.06	0.08	0.03	0	0.03	0.05	0.03
ENSG00000091039	OSBPL8	50.48	17.5	25.16	31.35	20.42	40.02	14.93	25.84	22.59	14.23	29.92	10.05	22.38	33.5	41.26	29.92	8.36	17.8	10.2	6.6	19.94
ENSG00000091073	DTX2	14.98	21.39	14.73	10.09	23.85	52.02	28.27	51.3	18.63	9.13	30.44	57.1	23.09	20.36	20.72	16.31	20.57	20.71	12.36	21.04	29.22
ENSG00000091106	NLRC4	0.05	0.15	0.1	0.61	0.08	0.13	0.15	0.06	0.15	0.24	0.06	0.18	0.09	0.05	0.11	0.15	0.06	0.07	0.11	0.1	0.11
ENSG00000091127	PUS7	21.17	25.45	6.55	26.15	21	15.43	11.22	38.81	6.31	30.14	40.23	12.65	10.69	8.69	27.96	24.96	21.19	44.87	17.95	16.75	11.28
ENSG00000091128	LAMB4	0.16	0	0	0.7	0.17	0.21	0.13	0.64	0.02	0.25	0.03	0.02	0.22	0.04	0.04	0.44	0.16	0.38	0.08	0.01	0
ENSG00000091129	NRCAM	18.85	0.61	4.02	63.95	14.16	3.75	17	2.44	1.81	38.84	1.96	0.1	24.53	56.75	11.8	71.24	4.6	22.16	3.46	0.07	1.56
ENSG00000091136	LAMB1	10.23	6.21	42.98	33.7	102.43	21.97	14.57	123.57	12.33	53.52	72.36	90.72	54.41	13.63	102.18	37.99	135.48	266.73	29.7	56.74	49.24
ENSG00000091137	SLC26A4	0.42	0.97	0.06	1.15	12.33	0.8	0.44	0.39	0.3	2.48	0.63	0.13	0.23	0.01	1.02	0.19	0.06	0	0.54	0.23	0.18
ENSG00000091138	SLC26A3	0.05	6.35	0	0.06	0.13	0	251.22	0	0	0	0	0	0.02	0	0	0	0.24	0.36	0.07	0	0
ENSG00000091140	DLD	83.22	85.79	18.61	105.66	119.42	85.77	103.56	183.77	29.13	126.26	58.9	79.43	68.27	61.68	82.49	69.21	86.98	213.43	26.56	25.35	76.4
ENSG00000091157	WDR7	4.04	4.4	6.57	14.58	7.47	4.71	3.41	9.38	18.69	11.53	5.71	3.41	3.01	10.41	2.86	21.53	2.78	9.61	2.02	0.72	7.01
ENSG00000091164	TXNL1	40.52	45.13	114.71	72.38	67.44	38.92	31.09	66.32	36.32	90.88	34.69	28.37	35.29	68.06	27.54	87.28	31.93	108.51	51.6	13.37	66.02
ENSG00000091181	IL5RA	0	0	0	0.02	0.28	0.1	0.55	0	0.01	0.15	0.04	0	0	0	0	0.01	0.05	0	0.22	0	0
ENSG00000091262	ABCC6	1.51	2.97	0.17	0.04	1.47	1.06	0.71	4.18	1.17	0.51	4.64	0.96	0.33	8.53	0.8	0.52	11.01	4.1	1.72	6.29	0.02
ENSG00000091317	CMTM6	52.91	58.1	143.04	18.3	102.72	51.63	87.82	51.28	62.39	56.49	69.46	92.79	108.77	100.82	50.79	17.66	24.04	103.64	66.63	27.78	150.74
ENSG00000091409	ITGA6	123.21	14.6	408.89	33.71	57.06	63.28	11.61	24.22	81.77	6.08	24.99	215.55	74.69	2.77	173.39	109.61	20.51	103.97	12.97	56.88	65.83
ENSG00000091428	RAPGEF4	12.98	1.39	0.64	2.21	0.11	0.38	2.55	1.34	0.4	6.47	0.99	0.9	1.58	0.45	5.38	8.72	0.53	0.15	1.24	0.45	0.92
ENSG00000091436	MLTK	15.71	5.57	44.11	32.22	12.01	17.74	8.44	15.26	6.68	5.43	19.79	20.03	11.86	6.08	37.86	39.6	11.04	42.33	4.35	19.84	19.07
ENSG00000091482	SMPX	0.08	0	0	0	0.13	0.04	0.06	0	0	0	0	0	0	0.06	0	0	0.14	0	0.04	0	0
ENSG00000091483	FH	50.91	78.07	88.61	139.76	80.19	92.81	51.68	88.35	36.71	184.56	161.47	73.83	38.42	107.42	84.16	81.9	86.59	111.92	76.13	36.64	63.99
ENSG00000091490	SEL1L3	47.87	5.06	178.82	26.87	57.18	26.09	44.11	104.14	67.41	9.4	49.41	24.19	24.02	97.65	21.85	104.88	69.99	186.72	24.41	37.1	136.71
ENSG00000091513	TF	0.23	0.18	0	1.18	0.35	5.92	0.46	0.03	0.07	0.2	0.03	1.39	0.47	2.21	0.07	0.15	0.37	2.42	0.62	9.7	438.5
ENSG00000091527	CDV3	120.58	65.22	120.6	56.16	84.75	71.98	47.37	103.77	126.96	73.98	174.95	148.91	78.85	95.46	98.25	151.08	64.25	141.07	64.33	20.62	69.37
ENSG00000091536	MYO15A	0.05	0.21	0	133.19	0.06	0.22	0.63	0.2	0.18	0.47	0.54	0.54	0.87	1.6	0.08	0.66	0.42	0.13	0.16	0.8	0.2
ENSG00000091542	ALKBH5	105.89	58.25	37.32	65.89	52.97	49.55	50.12	64.2	59.15	66.19	80.06	56.5	23.99	54.9	50.42	69.91	46.51	40.61	29.42	28.25	48.75
ENSG00000091583	APOH	0	0	0	0	0	0	0	0	0	0.3	0	0	0.38	0	0	0	0	0.26	0	0	0
ENSG00000091592	NLRP1	38.51	0	0.08	47.73	0.07	12.37	1.27	44.17	0.07	39.14	0.59	27	0.67	9.36	14.25	15.95	0.24	0.01	6.58	0.02	34.25
ENSG00000091622	PITPNM3	0.78	1.27	6.01	3.65	3.55	8.91	0.44	6.37	1.36	0.45	1.22	3.08	4.84	1.99	5.6	2.15	7.27	3.05	0.5	2.34	4.67
ENSG00000091640	SPAG7	61.58	66.44	49.8	72.27	32.27	44.17	49.53	46.61	54.57	110.89	42.02	70.17	30.41	62.38	89.57	86.88	87.17	28.92	32.02	20.19	51.7
ENSG00000091651	ORC6	117.27	11.19	31.71	94.07	16.68	24.05	6.73	46.78	7.34	35.38	44.34	21.71	16.06	25.74	24.26	48.86	22.09	31.82	27.35	8.94	8.7
ENSG00000091656	ZFHX4	5.95	0.5	1.59	10.4	1.68	1.39	0.1	1.25	1.46	9.34	4.21	0	0.84	0.66	0.01	3.26	0.38	0.17	1.62	0.54	0
ENSG00000091664	SLC17A6	0	0	0	36.89	0	0	0	0	0	0.01	0	0	0	0	0	0	0	0	0	0	0
ENSG00000091704	CPA1	0	0	0	0.33	0	0	0	0	0	0.04	0	0	0	0.02	0	0	0	0	0	0.03	0
ENSG00000091732	ZC3HC1	28.83	14.06	7.28	28.89	17.84	8.2	15.27	22.68	5.17	29.13	20.66	12.78	7.28	14.18	14.39	14.22	18.14	16.17	9.77	5.42	8.22
ENSG00000091831	ESR1	0.02	0.01	0.93	0.03	0.02	0.6	0.04	0.14	0.13	0.06	0.26	0.4	0.12	0	0.12	0.07	0.02	0	0.5	0.22	1.51
ENSG00000091844	RGS17	0.67	0.75	1.08	1.02	4.96	1.49	0.11	0.07	0.08	9.55	11.56	0.56	9.42	11.06	2.95	0.11	0.09	0.04	3.06	1.52	0.16
ENSG00000091879	ANGPT2	0.66	0.39	1.12	0.1	0.34	0.1	0.92	2.41	2.23	38.29	0.88	0.16	0.73	0.31	0.03	7.89	0.04	0.19	6.21	1.39	0.08
ENSG00000091947	TMEM101	36.72	31.39	52.2	15.82	69.1	23.09	37.76	34.8	15.61	43.5	33.85	32.52	23.99	10.56	37.04	9.72	28.49	8.83	11.22	6.68	19.63
ENSG00000091972	CD200	0.08	0	0	4.86	0.5	0.13	0.05	0	0.05	0.2	0	0.06	0.21	0.13	0	0.13	0.09	0	0.18	0.07	0.05
ENSG00000091986	CCDC80	0.84	0.18	6.19	0.37	0.33	5.78	4.7	1.87	0.55	0.34	3.57	3.87	0.41	6.15	4.08	0.23	0.76	0.26	2.13	1.52	1.56
ENSG00000092009	CMA1	0	0	0	0.11	0	0	0	0	0.03	0	0	0	0	0.03	0	0.04	0	0	0	0	0
ENSG00000092010	PSME1	196.65	130.43	172.29	344.29	387.95	205.11	145.31	582.25	342.5	208.68	463.61	274.7	136.82	305.74	128.34	205.45	183.15	176.85	231.34	44.85	239.91
ENSG00000092020	PPP2R3C	11.14	15.08	9.96	72.53	22.23	9.5	27.16	20.73	7.4	20.3	24.86	20.78	6.42	21.69	12.5	20.38	5.92	21.21	7.06	2.12	11.87
ENSG00000092036	HAUS4	19.72	24.96	27.07	66.44	48.31	52.67	39.97	30.55	23.29	44.82	84.01	104	31.55	98.07	42.1	16.4	41.04	21.46	12.02	6.77	15.77
ENSG00000092051	JPH4	0.04	0	0	3.56	0.01	0.38	0.01	0.07	0.01	5.06	0.01	0	0.09	0.02	0.08	0	0.04	0.04	0.05	0.02	0.02
ENSG00000092054	MYH7	0	0	0	0	0	0	0	0	0	0.01	0	0	0.01	0	0	0	0.01	0.01	0	0	0
ENSG00000092067	CEBPE	0	0	0	0	0	0	0	0	0.01	0	0	0	0.03	0	0	0	0	0	0	0	0
ENSG00000092068	SLC7A8	13.07	72.49	8.56	1.24	14.32	48.57	54.01	1.87	46.65	8.58	40.97	13.83	32.78	2.56	108.05	8.77	14.19	7.28	8.73	4.3	8.34
ENSG00000092094	OSGEP	87.56	31.04	14.26	78.72	34.51	62.91	22.58	26.55	25.57	53.18	35.7	19.52	30.97	43.6	23.35	33.7	29.01	33.14	40.26	14.27	43.56
ENSG00000092096	SLC22A17	15.41	9.82	6.15	82.37	28.2	15.04	5.97	32.38	9.89	22.21	58.98	26.91	4.28	16.28	16.73	0	1.23	1.1	42.88	11.69	16.78
ENSG00000092098	RNF31	63.89	17.53	22.76	44.28	31.51	32.67	17.82	63.84	42.36	21.61	37.85	23.51	37.54	46.99	17.09	53.22	37.99	28.29	40.29	14.17	30.47
ENSG00000092108	SCFD1	60.91	30.8	36.78	70.91	45.74	52.83	34.47	84.26	40.37	54.26	72.25	72.84	28.2	36.08	35.66	36.17	29.16	47.36	85.89	21.7	39.66
ENSG00000092140	G2E3	31.42	7.07	18.34	53.36	8.81	29.5	7.6	24.8	20.34	28.56	46.33	27.16	5.92	17.69	16.21	37.7	8.71	15.39	9.95	2.69	10.67
ENSG00000092148	HECTD1	49.46	35.05	42.35	98.03	44.75	80.26	37.18	73.79	47.71	45.34	70.29	51.88	47.65	43.48	36.98	60.5	28.83	48.67	51.96	15.55	40.07
ENSG00000092199	HNRNPC	903.02	612.31	766	1121.59	607.75	712.16	334.99	550.57	1007.25	878.39	1025.91	647.99	387.24	625.11	634.89	1836.69	427.39	497.57	773.49	254.96	496.84
ENSG00000092200	RPGRIP1	0.4	0.08	0.13	0	0.82	0.53	1.68	0.4	0.88	0.48	1.12	0.41	0.93	1.53	0.43	0.33	0.92	0.18	0.34	0.17	0.07
ENSG00000092201	SUPT16H	145.93	43.35	74.28	288.16	98.83	98.78	36.98	118.12	67.38	132.22	169.84	91.23	48.03	111.77	66.87	89.35	59.32	73.85	55.88	24.06	61.02
ENSG00000092203	TOX4	89.16	43.01	43.45	52.34	42.14	56.16	36.58	84.16	83.04	48.7	73.24	67.28	36.39	52.82	33.34	71.27	41.35	39.07	23.12	13.28	44.31
ENSG00000092208	GEMIN2	55.14	10.74	19.11	56.5	16.28	27.98	8.24	39.54	9.15	62.61	63.97	29.81	7.52	26.82	28.63	22.01	20.05	21.32	17.79	3.99	12.49
ENSG00000092295	TGM1	3.2	0.12	0.65	5.63	0.84	6.14	0.85	2.02	2.85	2.86	1.48	1.09	1.21	1.38	9.31	0.71	1.27	0.62	0.56	0.29	2.88
ENSG00000092330	TINF2	85.56	22.18	32.5	58.43	47.83	40.68	46.5	54.1	40.88	36.98	56.75	33.54	30.4	49.19	25.56	54.86	26.39	36.2	42.78	13.69	46.42
ENSG00000092345	DAZL	0	0	0	0	0	0	0	0	0	0	0	0	0	0	0	0	0.01	0	0.01	0	0.02
ENSG00000092377	TBL1Y	1.31	3.15	1.63	0	4.63	1.8	1.78	0.6	0	0.53	1.93	0	1.53	0.21	0	1.29	0.58	0.97	1.05	0.25	2.34
ENSG00000092421	SEMA6A	11.61	0.56	9.25	27.88	0.81	6.8	2.6	2.11	2.72	32.39	4.55	10.28	1.29	1.35	21.64	5.25	5.75	1.28	1.55	0.17	0.61
ENSG00000092439	TRPM7	21.94	21.58	10.46	17.22	19.52	31.81	15.15	15.23	15.03	14.59	26.57	20.04	18.98	12.51	29.8	19.32	7.91	18.66	14.99	5.92	20.14
ENSG00000092445	TYRO3	8.43	9.23	13.3	12.68	20.47	2.05	4.2	5.98	3.13	1.95	16.39	9.23	14.95	5.94	6.24	1.05	5.02	13.58	3.15	4.16	3.6
ENSG00000092470	WDR76	26.66	6.96	24	1.09	36.75	6.72	3.33	13.94	38.69	24.88	24.99	10.67	11.15	27.46	6.6	9.29	6.67	16.63	5.11	1.86	8.73
ENSG00000092529	CAPN3	0.56	0.26	0.33	0.94	1.33	3.83	1.19	0.77	1.34	1.14	0.23	0.34	2.58	0.85	0.26	2.4	1.58	2.07	1.95	0.51	1.37
ENSG00000092531	SNAP23	76.89	80.11	40.87	6.92	61.19	41.02	95.18	56.66	71.01	43.84	70.37	54.67	52.67	36.99	61.97	48.72	46.5	76.41	38.08	23.8	81.95
ENSG00000092607	TBX15	1.72	0.27	0.03	0.34	0.49	0.13	0.54	0.02	0.04	0.29	0.13	0.14	0.07	0.02	0.08	0.21	0.09	0.04	0.04	0.19	0.03
ENSG00000092621	PHGDH	76.46	76.93	121.6	441.44	236.66	37.49	61.07	353.58	96.77	233.98	288.22	255.19	261.27	65.38	265.13	36.79	217.69	83.06	166.46	47.03	59.04
ENSG00000092758	COL9A3	130.93	17.49	0.67	26.16	2.72	2.36	5.26	19.06	1.34	1.84	29.53	14.47	2.69	1.39	16.32	3.56	13.5	12.19	8.82	2.67	1.96
ENSG00000092820	EZR	114.27	87.98	210.04	77.65	438.2	89.53	58.45	154.17	402.65	105.45	136.23	90.48	110.27	201.64	122.17	107.68	129.38	48.25	61.16	47.4	136.99
[truncated: 55,774 more rows]
